# Supplementary material for: Resolving the relationships of Paleocene placental mammals
Source: Biol Rev Camb Philos Soc. 2015 Dec 21;92(1):521–50. doi: 10.1111/brv.12242 (PMC6849585; doi:10.1111/brv.12242)
Supplement: Supplementary file 13 — Appendix S1. Specimens used in the coding of this matrix, complete with specimen number, genus and species‐level affiliation, and the literature from which codings were assessed, where relevant, including the figure number. [file BRV-92-521-s014.xlsx]

## Sheet: Specimens
Genus	species	Specimen	Figure	Reference	Notes
Aaptoryctes	ivyi	UM 77291	Fig 1	Gingerich (1982)	Also viewed personally
Adapis		FMNH P12080		-
Adapisorex	abundans	BMNH M19044		-
Adapisorex	abundans	BMNH M42041		-
Adapisorex	abundans	BMNH M42042		-
Adapisorex	abundans	BMNH M85481		-
Adapisorex	sp.	CLA4-9	Fig 2: 1	López-Martínez & Peláez-Campomanus (1999)
Alcidedorbignya	inopinata	MHNC P 1210	Fig 6: 4-6	De Muizon & Marshall (1992)
Alcidedorbignya	inopinata	MHNC P 1211	Fig 8: 4-6	De Muizon & Marshall (1992)
Alcidedorbignya	inopinata	MHNC P 1229	Fig 8: 7-8	De Muizon & Marshall (1992)
Alcidedorbignya	inopinata	YPFB Pal 6121	Fig 6: 1-3	De Muizon & Marshall (1992)
Alcidedorbignya	inopinata	YPFB Pal 6197	Fig 9: 1-3	De Muizon & Marshall (1992)
Alcidedorbignya	inopinata	YPFB Pal 6198	Fig 9: 7-9	De Muizon & Marshall (1992)
Alcidedorbignya	inopinata	YPFB Pal 6351	Fig 7: 4-6	De Muizon & Marshall (1992)
Alcidedorbignya	inopinata	YPFB Pal 6352	Fig 7: 1-3	De Muizon & Marshall (1992)
Alcidedorbignya	inopinata	YPFB Pal 6355	Fig 8: 1-3	De Muizon & Marshall (1992)
Alcidedorbignya	inopinata	YPFB Pal 6356	Fig 9: 4-6	De Muizon & Marshall (1992)
Alcidedorbignya	inopinata	YPFB Pal 6363	Fig 5:1-3	De Muizon & Marshall (1992)
Alcidedorbignya	inopinata	YPFB Pal 6364	Fig 6: 7	De Muizon & Marshall (1992)
Alcidedorbignya	inopinata	YPFB Pal 6368	Fig 6: 8	De Muizon & Marshall (1992)
Alcidedorbignya	inopinata	YPFB Pal 6369	Fig 5: 4-6	De Muizon & Marshall (1992)
Alsaticopithecus	leemanni	NMB Bchs.560		-	Cast at BMNH
Alymlestes	sp.	ZIN 82195	Fig 6A	Averianov (1997)
Alymlestes	sp.	ZIN 82196	Fig 6B	Averianov (1997)
Alymlestes	kielanae	ZIN G78332 ALT-1	Fig 30.8 M, N	Averianov (2000)
Anacodon	ursidens	???	Fig 23	Cope (1884b)
Anisonchus	gillianus	AMNH 16462	-	-
Anisonchus	gillianus	AMNH 16463	-	-
Anisonchus	sp.	BMNH M10380	-	-
Anisonchus	sp.	CUZM H40	-	-
Anisonchus	athelas	USNM V23279	Plate 8	Van Valen (1978)
Anisonchus	athelas	YPM VP 051126	Plate 8	Van Valen (1978)
Ankalagon	saurognathus	AMNH 2454		-
Apatemys	pygmaeus	CM 67867	Fig 6C	Beard & Dawson (2009)
Apatemys	pygmaeus	CM 70442	Fig 6A, B	Beard & Dawson (2009)
Apatemys	sp.	PU 13513		-
Apatemys	sp.	PU 15267		-
Apatemys	sp.	PU 16218		-
Apatemys	sp.	YPM 25990		-
Apheliscus	chydaeus	UM 66875	Fig 1	Gingerich (1994)
Apheliscus		UM 87874		-
Apheliscus		UM 88258		-
Apheliscus		UM 93529		-
Apheliscus		UM 93821		-
Apheliscus		UM 94687		-
Apheliscus		UM 95310		-
Apheliscus	insidiosus	USNM 488326	Fig 1	Zack et al. (2005)
Apheliscus	sp.	USNM 493819	Fig 1	Zack et al. (2005)
Apheliscus	insidiosus	USNM 493903	Fig 1	Zack et al. (2005)
Apheliscus	insidiosus	USNM 495051	Fig 1	Zack et al. (2005)
Aphronorus		PU 17494	-	-
Aphronorus		PU 19177	-	-
Aphronorus		PU 19178	-	-
Aphronorus	orieli	UM 81833	-	Boyer & Georgi (2007)
Arctocyon	corrugatus	AMNH 3258	Fig 3	Kondrashov & Lucas (2006)
Arctocyon		BMNH 19046		-
Arctocyon		BMNH 83021		-
Arctocyon		BMNH M83020		-
Arctocyon	corrugatus	USNM 407535	Fig 3	Kondrashov & Lucas (2006)
Arctostylops	steini	FMNH PM 26374		-	Cast of AM16830, the type
Arctostylops	steini	MCZ 20004	Fig 2	Cifelli et al. (1989)
Asioryctes	nemegetensis	ZPAL Mgm-I/98	Fig 1	Kielan-Jaworowska (1975)	Also viewed as cast at BMNH
Asiostylops	spanios	BMNH V5042	Fig 2	Zheng (1979)	Also viewed at BMNH
Aspanlestes	aptap	CCMGE 1/12455	Fig 7	Archibald & Averianov (2011)
Aspanlestes	aptap	CCMGE 4/12176	Fig 9	Archibald & Averianov (2011)
Aspanlestes	aptap	URBAC 02-45	Fig 6	Archibald & Averianov (2011)
Aspanlestes	aptap	URBAC 03-93	Fig 2-5	Archibald & Averianov (2011)
Aspanlestes	aptap	URBAC 04-395	Fig 9	Archibald & Averianov (2011)
Aspanlestes	sp.	ZIN 82197	Fig 5	Averianov (1997)
Avitotherium	utahensis	MNA V4515	Fig 6	Cifelli (1990)
Avitotherium	utahensis	MNA V4650	Fig 6	Cifelli (1990)
Avitotherium	utahensis	OMNH 20242	Fig 6	Cifelli (1990)
Avitotherium	utahensis	OMNH 20532	Fig 6	Cifelli (1990)
Barunlestes	butleri	UM M4M2177		-
Barunlestes	butleri	ZPAL MgM-I/77	Plate V	Kielan-Jaworowska (1975)
Batodon	tenuis	AMNH 58777	Fig 32	Wible et al. (2009)
Batodon	tenuis	UM 30320		-
Batodon	tenuis	UM 30326		-
Batodon	tenuis	UM 30335		-
Batodon	tenuis	USNM 2139	Fig 32	Wible et al. (2009)
Batodon	sp.	USNM 5132		-
Bessoecetor	septentrionalis	PU 19171		-
Bessoecetor	septentrionalis	PU 19758		-
Bessoecetor	septentrionalis	PU 19763		-
Bessoecetor	septentrionalis	UM 91332		-
Betonnia	tsosia	AMNH 58517	Fig 10	Williamson et al. (2011)
Betonnia	tsosia	AMNH 59852	Fig 10	Williamson et al. (2011)
Betonnia	tsosia	NMMNH P-44347	Fig 10	Williamson et al. (2011)
Betonnia	tsosia	NMMNH P-44352	Fig 10	Williamson et al. (2011)
Betonnia	tsosia	NMMNH P-47221	Fig 10	Williamson et al. (2011)
Betonnia	tsosia	NMMNH P-51583	Fig 10	Williamson et al. (2011)
Bisonalveus	browni	PU 14583A		-
Bisonalveus	browni	PU 14584A		-
Bisonalveus	browni	PU 14585A		-
Bisonalveus	browni	PU 14586A		-
Bisonalveus	browni	PU 20795		-
Bisonalveus	holtzmani	PU 20795	Fig 6	Gingerich (1983a)
Blarina	brevicauda	CM 50584	Fig 1	George et al. (1986)
Bulaklestes	kezbe	CCMGE 12/12176	Fig 8	Archibald & Averianov (2006)
Bulaklestes	kezbe	CCMGE 19/12176	Fig 8	Archibald & Averianov (2006)
Bulaklestes	kezbe	URBAC 00-61	Fig 9	Archibald & Averianov (2006)
Bulaklestes	kezbe	URBAC 03-142	Fig 9	Archibald & Averianov (2006)
Bulaklestes	kezbe	URBAC 03-94	Fig 10	Archibald & Averianov (2006)
Bulaklestes	kezbe	URBAC 04-163	Fig 10	Archibald & Averianov (2006)
Bulaklestes	kezbe	URBAC 04-170	Fig 10	Archibald & Averianov (2006)
Bulaklestes	kezbe	URBAC 98-141	Fig 10	Archibald & Averianov (2006)
Bulaklestes	kezbe	ZIN 82591	Fig 8	Archibald & Averianov (2006)
Bunophorus	sp.	AMNH 14942		-
Bunophorus	grangeri	AMNH 15515		-
Bunophorus	grangeri	AMNH 15516		-	(catalogued as Wasatchia)
Bunophorus	sp.	AMNH 17485		-
Bunophorus		UM 100377		-
Bunophorus		UM 91357		-
Bunophorus		UM 92457		-
Cantius		UM 82655		-
Cantius		UM 91113		-
Cantius	trigonodus	USGS 5900	Fig 1	Rose & Walker (1985)
Cantius	trigonodus	USGS 5900	Fig 5	Rose & Walker (1985)
Centetodon	sp.	FMNH PM 54936		-
Centetodon	sp.	PU 23088		-
Centetodon	sp.	PU 25700		-
Centetodon	sp.	PU 26626		-
Centetodon	sp.	PU 27011		-
Centetodon	chadronensis	USNM D-1331		-
Centetodon	chadronensis	USNM D-1389		-
Centetodon	chadronensis	USNM D-1932		-
Chacopterygus	minutus	NMMNH P-47220	Fig 9	Williamson et al. (2011)
Chacopterygus	minutus	NMMNH P-47227	Fig 9	Williamson et al. (2011)
Chacopterygus	minutus	NMMNH P-47234	Fig 9	Williamson et al. (2011)
Chaetophractus	villosus	ROM 1116R		-
Chambius	kasserinensis	BMNH CB123		-
Chambius	kasserinensis	BMNH CB208		-
Chambius	sp.	BMNH uncatalogued material		-
Chambius	kasserinensis	UM/CB6	Fig 1	Tabuce et al. (2007)
Chambius	kasserinensis	UM/CB71	Fig 1	Tabuce et al. (2007)
Chambius	kasserinensis	UM/CB73	Fig 1	Tabuce et al. (2007)
Chambius	kasserinensis	UM/CB74	Fig 1	Tabuce et al. (2007)
Chambius	kasserinensis	UM/CB77	Fig 1	Tabuce et al. (2007)
Chambius	kasserinensis	UM/CB79	Fig 1	Tabuce et al. (2007)
Chriacus	pelvidens	AMNH 3097		-	Cast at BMNH
Chriacus	baldwini	UGNM B199C		-	Cast at BMNH
Chriacus		UM 82396		-
Chriacus		UM 86253		-
Chriacus	pusillus	USNM 9270		-	Cast at BMNH
Chriacus	calenancus	YPM VP 051106	Plate 2	Van Valen (1978)
Chriacus	katrinae	YPM VPPU 013949	Plate 2	Van Valen (1978)
Chriacus	oconostotae	YPM VPPU 020782	Plate 2	Van Valen (1978)
Cimolestes	propalaeoryctes	KU 3756	Fig 32	Wible et al. (2009)
Cimolestes	magnus	UA 3791		-	Cast at BMNH
Cimolestes	magnus	UA 3793		-	Cast at BMNH
Cimolestes	cerberoides	UALVP 2973	Fig 1	Fox (1994)
Cimolestes	incisus	UCMP 46874	Fig 32	Wible et al. (2009)
Claenodon	ferox	BMNH M10381		-
Claenodon	ferox	BMNH M10382		-
Claenodon	sp.	BMNH uncatalogued material		-
Claenodon		FMNH PM 1123		-
Claenodon	ferox	NMMNH P-8627	Fig 1, 2	Kondrashov & Lucas (2006)
Claenodon	sp.	USNM 21259		-
Claenodon	sp.	USNM 406137		-
Claenodon	sp.	USNM 406142		-
Claenodon	montanensis	USNM 8362		-
Conacodon		CUZM H25	-	-
Conacodon		CUZM M54	-	-
Conacodon	matthewi	UCM 33880	Fig 10	Middleton & Dewar (2004)
Copecion		PU 26333		-
Copecion		PU 26401		-
Copecion	brachypternus	UM 64179	Table 3	Gingerich (1990)
Copecion		UM 80786		-
Copecion		UM 94762		-
Copecion		UM 98482		-
Coryphodon	marginatus	AMNH 15782	Table 4	Gingerich (1990)
Coryphodon		FMNH PM 35871		-
Coryphodon		FMNH PM 35873		-
Coryphodon		FMNH PM 35874		-
Coryphodon		FMNH PM 35876		-
Coryphodon		FMNH PM 35877		-
Coryphodon		FMNH PM 35878		-
Coryphodon		FMNH PM 39375		-
Coryphodon		FMNH PM 39384		-
Coryphodon		FMNH PM 39429		-
Coryphodon		FMNH PM 39537		-
Coryphodon		UM 86812		-
Coryphodon		UM 95936		-
Cyriacotherium		PU 17819		-
Cyriacotherium	argyreum	PU 18726, 18822, 19059, 19060	Fig 1	Rose & Krause (1982)
Cyriacotherium	argyreum	PU 18821	Fig 3	Rose & Krause (1982)
Cyriacotherium	argyreum	PU 18821, 18822, 18823	Fig 2	Rose & Krause (1982)
Cyriacotherium	psamminum	UM 68040		-
Cyriacotherium	psamminum	UM 68040	Fig 5	Rose & Krause (1982)
Cyriacotherium	psamminum	UM 69274		-
Cyriacotherium	psamminum	UM 71439		-
Cyriacotherium		UM 83754		-
Cyriacotherium		UM 83790		-
Cyriacotherium		UM 88179		-
Daulestes	kulbeckensis	CCMGE 1/11758	Fig 2	Archibald & Averianov (2006)
Daulestes	inobservabilis	URBAC 02-91	Fig 3	Archibald & Averianov (2006)
Daulestes	inobservabilis	URBAC 03-88	Fig 4	Archibald & Averianov (2006)
Daulestes	kulbeckensis	URBAC 3-85	Fig 2	Archibald & Averianov (2006)
Daulestes	kulbeckensis	URBAC 98-126	Fig 1	Archibald & Averianov (2006)
Daulestes	kulbeckensis	URBAC 98-127	Fig 1	Archibald & Averianov (2006)
Daulestes	inobservabilis	URBAC 98-140	Fig 3	Archibald & Averianov (2006)
Daulestes	inobservabilis	URBAC 98-146	Fig 3	Archibald & Averianov (2006)
Deltatheridium	pentacodon	AMNH 16592	-	-
Deltatheridium		FMNH PM 8084		-
Deltatheridium	pretrituberculare	PSS-MAE 132	Fig 3, 4	Rougier et al. (1998)
Deltatheridium	pretrituberculare	PSS-MAE 133	Figs 1, 2	Rougier et al. (1998)
Deltatheridium	nessovi	ZIN 82193	Fig 3	Averianov (1997)
Desmana	moschata	CUZM WR557	-	-
Desmana	moschata	CUZM WR768	-	-
Desmatoclaenus	hermaeus	AMNH 100075	-	-
Desmatoclaenus	protogonoides	AMNH 16396	Fig 13	Kondrashov & Lucas (2006)
Desmatoclaenus	protogonoides	AMNH 16398	Fig 13	Kondrashov & Lucas (2006)
Desmatoclaenus	dianae	AMNH 23177	-	-
Diacodexis	metsiacus	UM 87094		-
Diacodexis	metsiacus	UM 87510		-
Didelphodus	absarokae	AMNH 4228		-	Cast at BMNH
Didelphodus		USGS 2318		-	Cast at BMNH
Didelphodus	ventanus	USNM 18369		-	Cast at BMNH
Didymictis	altidens	USNM 18447		-
Didymictis	cf. protenus	USNM 19352		-
Dilambdogale	gheerbranti	CGM 66005	Fig 3	Seiffert (2010)
Dilambdogale	gheerbranti	DPC 23307H	Fig 4	Seiffert (2010)
Dilambdogale	gheerbranti	DPC 23736A	Fig 4	Seiffert (2010)
Dilambdogale	gheerbranti	DPC 23783B	Fig 4	Seiffert (2010)
Dilambdogale	gheerbranti	DPC 23983C	Fig 4	Seiffert (2010)
Dilambdogale	gheerbranti	DPC 24081B	Fig 4	Seiffert (2010)
Dilambdogale	gheerbranti	DPC 24103A	Fig 4	Seiffert (2010)
Dilambdogale	gheerbranti	DPC 24108A	Fig 7	Seiffert (2010)
Dipsalidictis	platypus	AMNH 15857	Fig 7	Gunnell & Gingerich (1991)
Dipsalidictis		FMNH P26216		-	Catalogued as Palaeonictis
Dipsalidictis		PU 19544		-
Dipsalidictis	aequidens	UM 68871	Fig 4	Gunnell & Gingerich (1991)
Dipsalidictis	transiens	UM 69331		-
Dipsalidictis	krausei	UM 69331	Fig 2, 3, 7	Gunnell & Gingerich (1991)
Dipsalidictis	aequidens	UM 87806	Fig 4	Gunnell & Gingerich (1991)
Dipsalidictis		UM 87939		-
Dissacus	sp.	AMNH 3359	Fig 2	O'Leary (1998)
Dissacus	saurognathus	BMNH M7574	-	-
Dissacus	sp.	MNHN BR 12547	Fig 1	Thewissen (1991)
Dissacus	sp.	MNHN BR 12553	Fig 2	Thewissen (1991)
Dissacus	sp.	MNHN BR 12600	Fig 2	Thewissen (1991)
Dissacus	sp.	MNHN BR 21L	Fig 2	Thewissen (1991)
Dissacus	sp.	UM 71723	-	-
Dissacus	sp.	UM 73732	-	-
Domnina	sagittariensis	PTRM 10284	Fig 3	Kihm & Schumaker (2008)
Domnina	sagittariensis	PTRM 10734	Fig 2	Kihm & Schumaker (2008)
Domnina	sagittariensis	PTRM 10737	Fig 3	Kihm & Schumaker (2008)
Domnina	sagittariensis	PTRM 10739	Fig 3	Kihm & Schumaker (2008)
Domnina	sagittariensis	PTRM 10741	Fig 3	Kihm & Schumaker (2008)
Domnina	sagittariensis	PTRM 10743	Fig 3	Kihm & Schumaker (2008)
Domnina	sagittariensis	PTRM 5833	Fig 3	Kihm & Schumaker (2008)
Domnina	sagittariensis	PTRM 7415	Fig 3	Kihm & Schumaker (2008)
Domnina	sagittariensis	PTRM 7889	Fig 3	Kihm & Schumaker (2008)
Domnina	sagittariensis	PTRM 7890	Fig 2	Kihm & Schumaker (2008)
Echinosorex	gymnura gymnura	USNM-M 114551	-	-
Echinosorex	gymnura	USNM-M 145583	-	-
Echinosorex	gymnura	USNM-M 396374	-	-
Echinosorex	gymnura alba	USNM-M 448860	-	-
Echinosorex	gymnura	USNM-M 590297	-	-
Ectocion		UM 82085		-
Ectocion	osbornianus	UM 86267	Fig 9	Gingerich (1987)
Ectocion		UM 87052		-
Ectocion		UM 96116		-
Ectocion		UM 97002		-
Ectocion		UM 97078		-
Ectocion	osbornianus	USNM 5382380	Fig 7	Rose et al. (2012)
Ectoconus	majusculus	AMNH 16500	-	-
Elomeryx	sp.	-	MATRIX	O'Leary & Gatesy (2008)
Elomeryx	crispus	MOI3.001	Fig 2	Lihoreau et al. (2009)
Elomeryx		PU 10402		-
Elomeryx		PU 10650		-
Elomeryx		PU 12029		-
Elomeryx		PU 12034		-
Elomeryx		PU 12753		-
Elomeryx		PU 12753		-
Elomeryx		PU 12754		-
Elomeryx		PU 12779		-
Elomeryx		ROM 05160		-	Cast of FMNH P12024
Elomeryx		ROM 05381		-	Cast of FMNH 617
Elphidotarsius	russelli	PU 14791		-
Elpidophorus	elegans	UMMP 34758		-
Eoconodon	heilprinianus	BMNH M37940	-	-
Eoconodon	heilprinianus	BMNH M37941	-	-
Eoconodon	gaudrianus	BMNH M37942	-	-
Eoconodon	sp.	USNM 15469	-	-
Eoconodon	copanus	YPM VPPU 013290	Plate 4	Van Valen (1978)
Eohippus	sp.	USNM uncategorised specimens	-	-
Eomanis	waldi	"Pohl Specimen"	Fig 2	Gaudin et al. (2009)
Eomanis	krebsi	SMF 94/1	Fig 1, 2	Horovitz et al.(2005)
Eomanis	waldi	SMF MEA 263 cast	Fig 2	Gaudin et al. (2009)
Eoryctes	melanus	UM 68074	Figs 1-3	Thewissen & Gingerich (1989)
Eoryctes	melanus	UM 72623	Fig 4	Thewissen & Gingerich (1989)
Eoryctes	melanus	UM 79657	Fig 6	Thewissen & Gingerich (1989)
Eoryctes	melanus	UM 80777	Fig 6	Thewissen & Gingerich (1989)
Eoryctes	melanus	UM 82162	Fig 15	Bloch et al. (2004)	Also viewed personally
Eoryctes	melanus	UM 82162	Fig 6	Thewissen & Gingerich (1989)
Eoryctes	melanus	UM 87472	Fig 6	Thewissen & Gingerich (1989)
Eritherium	azzouzorum	MHNT PAL 2006.0.18	Fig 1	Gheerbrant 2009
Eritherium	azzouzorum	MHNT PAL 2006.0.19	Fig 1	Gheerbrant 2009
Eritherium	azzouzorum	MHNT PAL 2006.0.20	Fig 1	Gheerbrant 2009
Eritherium	azzouzorum	MNHN PM69	Fig 1	Gheerbrant 2009
Eritherium	azzouzorum	OCP DEK/GE 307	Fig 2	Gheerbrant 2009
Escavadodon	zygus	NMMNH P22051	Many figs	Rose & Lucas (2000)
Esthonyx	sp.	FMNH PM 15567		-
Esthonyx	sp.	UM 91258		-
Esthonyx	sp.	UM 91605		-
Esthonyx	sp.	UM 91742		-
Esthonyx	sp.	UM 97089		-
Esthonyx	spatularius	USNM 533542	Fig 20	Rose et al. (2012)
Eurotamandua	joresi	HLMD Me 17000	Fig 3	Horovitz et al.(2005)
Gallolestes	pachymandibularis	LACM 42633	Fig 1, plate 1	Lillegraven (1976)
Gelastops	parcus	PU 19791		-
Gelastops	sp.	PU 24539		-
Gelastops	sp.	PU 24862		-
Gobiohyus	pressidens	AMNH 20174	Fig 2	Coombs & Coombs (1977)
Gobiohyus	robustus	AMNH 20246	Fig 2	Coombs & Coombs (1977)
Gobiohyus	pressidens	AMNH 20247	Fig 2	Coombs & Coombs (1977)
Gobiohyus	orientalis	AMNH 20249	Fig 2	Coombs & Coombs (1977)
Gobiohyus	sp.	AMNH 26277	Fig 3	Coombs & Coombs (1982)
Gobiohyus	orientalis	AMNH 26278	-	-
Gobiohyus	orientalis	AMNH 26278	Fig 3	Coombs & Coombs (1977)
Gobiohyus	orientalis	AMNH 26279	-	-
Gobiohyus	orientalis	AMNH 26279	Fig 3	Coombs & Coombs (1977)
Gobiohyus	sp.	AMNH 26280	-	-
Gobiohyus	orientalis	AMNH 26280	Fig 4	Coombs & Coombs (1977)
Gobiohyus	orientalis	AMNH 26281	Fig 4	Coombs & Coombs (1977)
Gobiohyus	orientalis	AMNH 26282	Fig 4	Coombs & Coombs (1977)
Gobiohyus	orientalis	AMNH 26283	Fig 4	Coombs & Coombs (1977)
Gomphos	elkema	MAE-BU 14422	Fig 1	Asher et al. (2005)
Gomphos	elkema	MAE-BU 14423	Fig 1	Asher et al. (2005)
Gomphos	elkema	MAE-BU 14424	Fig 1	Asher et al. (2005)
Gomphos	elkema	MAE-BU 14425	Fig 2	Asher et al. (2005)
Gomphos	elkema	MAE-BU 14426	Fig 2	Asher et al. (2005)
Goniacodon	levisanus	UGNM B924		-	Cast at BMNH
Goniacodon	levisanus	UM 51391	Fig 2	St. Clair et al. (2010)
Goniacodon	levisanus	UM 51392	Fig 2	St. Clair et al. (2010)
Goniacodon	levisanus	YPM PU 17497	Fig 2	St. Clair et al. (2010)
Goniacodon	hiawathae	YPM VP 051124	Plate 4	Van Valen (1978)
Gypsonictops	hypoconus	FMNH PM 17703		-
Gypsonictops	hypoconus	FMNH PM 17705		-
Gypsonictops	hypoconus	FMNH PM 17706		-
Gypsonictops	hypoconus	FMNH PM 17707		-
Gypsonictops	hypoconus	FMNH PM 17709		-
Gypsonictops	sp.	MNA 4633	Fig 2	Cifelli (1990)
Gypsonictops	sp.	OMNH 20131	Fig 2	Cifelli (1990)
Gypsonictops	sp.	OMNH 20428	Fig 2	Cifelli (1990)
Gypsonictops	sp.	OMNH 20539	Fig 2	Cifelli (1990)
Gypsonictops	sp.	OMNH 21985	Fig 2	Cifelli (1990)
Gypsonictops	hypoconus	UM 4129		-
Gypsonictops	hypoconus	UM 48156		-
Hapalodectes	leptognathus	AMNH 17558	Fig 1, 2	O'Leary (1998)
Hapalodectes	paleocenus	IVPP V 14713	Fig 1	Beard et al. (2010)
Hapalodectes	hetangensis	V5253	Many figs	Ting & Li (1987)
Haploconus	angustus	AMNH 16680		-	Cast at BMNH
Haploconus	angustus	AMNH 16688		-	Cast at BMNH
Haploconus	angustus	AMNH 36007	Fig 5	Simpson (1957)
Haplomylus	simpsoni	AMNH 16074	Fig 3	Gingerich (1994)
Haplomylus	meridionalis	CM 67871	Fig 13, D-E	Beard & Dawson (2009)
Haplomylus	meridionalis	CM 70403	Fig 13, A-C	Beard & Dawson (2009)
Haplomylus	meridionalis	CM 70404	Fig 13, F	Beard & Dawson (2009)
Haplomylus	scottianus	UM 63123	Fig 3	Gingerich (1994)
Haplomylus	scottianus	UM 92489	Fig 4	Gingerich (1994)
Haplomylus	sp.	UM 92738		-
Haplomylus	sp.	UM 94623		-
Haplomylus	sp.	UM 97054		-
Haplomylus	sp.	UM 97302		-
Haplomylus	sp.	UM 97305		-
Haplomylus	speiranus	USNM 493901	Fig 2	Zack et al. (2005)
Haplomylus	speiranus	USNM 513057	Fig 1	Zack et al. (2005)
Haplomylus	speiranus	USNM 513140	Fig 1	Zack et al. (2005)
Haplomylus	speiranus	USNM 513173	Fig 1	Zack et al. (2005)
Haplomylus	speiranus	USNM 513239	Fig 1	Zack et al. (2005)
Haplomylus	speiranus	USNM 513245	Fig 1	Zack et al. (2005)
Haplomylus	speiranus	USNM 513512	Fig 1	Zack et al. (2005)
Haplomylus	speiranus	USNM 513868	Fig 1	Zack et al. (2005)
Haplomylus	speiranus	YPM 31285	Fig 3	Gingerich (1994)
Haplomylus	palustris	YPM-PU 18347	Fig 3	Gingerich (1994)
Hemithlaeus	kowalevskianus	CUZM H30		-
Hemithlaeus	kowalewskianus	NMMNH 15044	Fig 15	Kondrashov & Lucas (2006)
Hemithlaeus	kowalewskianus	NMMNH 8680	Fig 15	Kondrashov & Lucas (2006)
Hemithlaeus	kowalewskianus	NMMNH 8828	Fig 15	Kondrashov & Lucas (2006)
Heptodon	sp.	-	MATRIX	Holbrook & Lapergola (2011)
Heptodon	posticus	FMNH P15630		-
Heptodon	calciculus	FMNH P26529		-
Heptodon	calciculus	FMNH P26625		-
Heptodon	calciculus	FMNH P26785		-
Heptodon	calciculus	FMNH P26839		-
Heptodon	sp.	UM 75520		-
Hilalia	saribeya	AK94-1	Fig 4	Maas et al. (2001)
Hilalia	selanneae	AK95-26	Fig 5	Maas et al. (2001)
Hilalia	selanneae	AK95-28	Fig 5	Maas et al. (2001)
Hilalia	selanneae	AK95-29	Fig 5	Maas et al. (2001)
Hilalia	saribeya	AK95-50	Fig 4	Maas et al. (2001)
Hilalia	saribeya	AK95-89	Fig 4	Maas et al. (2001)
Hilalia	selanneae	AÜJM2000-6	Fig 5	Maas et al. (2001)
Hilalia	robustus	AÜJM99-17	Fig 5	Maas et al. (2001)
Hilalia	saribeya	AÜJM99-5	Fig 4	Maas et al. (2001)
Homogalax	sp.	-	MATRIX	Holbrook & Lapergola (2011)
Homogalax	protapirinus	FMNH P26761		-
Homogalax	protapirinus	FMNH P26762		-
Homogalax	protapirinus	FMNH P26768		-
Homogalax	protapirinus	FMNH PM39285		-
Homogalax	protapirinus	FMNH PM39294		-
Homogalax	protapirinus	FMNH PM39297		-
Homogalax	protapirinus	FMNH PM39465		-
Hyopsodus	egressus	CICVP 1292	Fig 7	Stock (1934)
Hyopsodus	egressus	CICVP 1590	Fig 3	Stock (1934)
Hyopsodus	egressus	CICVP 1596	Fig 4	Stock (1934)
Hyopsodus	egressus	CICVP 1597	Fig 5	Stock (1934)
Hyopsodus	egressus	CICVP 1598	Fig 6	Stock (1934)
Hyopsodus	sp.	UM 82641		-
Hyopsodus	sp.	UM 91204		-
Hyracotherium	sp.	-	MATRIX	Holbrook & Lapergola (2011)
Hyracotherium	sp.	FMNH P14963		-
Hyracotherium	sp.	FMNH P15612		-
Hyracotherium	sp.	FMNH P15673		-
Hyracotherium	sp.	FMNH PM 8773		-
Hyracotherium	sp.	FMNH PM 8774		-
Icaronycteris	index	PU 18150	Fig 1, 2	Jepsen (1966)
Icaronycteris	index	ROM 52666		-
Icaronycteris	index	UW 2244	Fig 2	Novacek (1987)
Indohyus	indirae	-	MATRIX	O'Leary & Gatesy (2008)
Indohyus	indirae	AMNH 95453		-
Indohyus	indirae	AMNH 95454		-
Indohyus	major	RR 101	Fig 1	Thewissen et al. (2007)
Indohyus	sp.	RR 136	Fig 1	Cooper et al. (2012)
Indohyus	major	RR 138	Fig 1	Thewissen et al. (2007)
Indohyus	major	RR 139	Fig 1	Thewissen et al. (2007)
Indohyus	major	RR 149	Fig 1	Thewissen et al. (2007)
Indohyus	major	RR 157	Fig 1	Thewissen et al. (2007)
Indohyus	sp.	RR 165	Fig 1	Cooper et al. (2012)
Indohyus	major	RR 207	Fig 1	Thewissen et al. (2007)
Indohyus	major	RR 208	Fig 1	Thewissen et al. (2007)
Indohyus	major	RR 224	Fig 1	Thewissen et al. (2007)
Indohyus	sp.	RR 243	Fig 1	Cooper et al. (2012)
Indohyus	sp.	RR 244	Fig 1	Cooper et al. (2012)
Indohyus	sp.	RR 247	Fig 1	Cooper et al. (2012)
Indohyus	sp.	RR 342	Fig 1	Cooper et al. (2012)
Indohyus	sp.	RR 38	Fig 1	Cooper et al. (2012)
Indohyus	major	RR 42	Fig 1	Thewissen et al. (2007)
Kennalestes	gobiensis	ZPAL MgM-I/3	Fig 1	Kielan-Jaworowska (1975)
Kennalestes	gobiensis	ZPAL Mgm-I/5		-	Cast at BMNH
Kulbeckia	kulbecke	TsNIGRI 60/12455, CBI-5A	Fig 30.8, O, P	Averianov (2000)
Kulbeckia	kulbecke	TsNIGRI 9/12455, CBI-5A	Fig 30.8 C, D	Averianov (2000)
Kulbeckia	kansaica	TsNIGRI 9/12455, FKA-7A	Fig 30.8, E-G	Averianov (2000)
Lainodon	orueetxebarriai	L1AT1	Fig 7	Gheerbrant & Astibia (1994)
Lainodon	orueetxebarriai	L1AT14	Fig 1-3	Gheerbrant & Astibia (1994)
Lainodon	orueetxebarriai	L1AT3	Fig 8, 9	Gheerbrant & Astibia (1994)
Lainodon	orueetxebarriai	L1AT6	Fig 4-6	Gheerbrant & Astibia (1994)
Lambdotherium	sp.	-	MATRIX	Holbrook & Lapergola (2011)
Lambdotherium	popoagicum	FMNH PM 15401		-
Lambdotherium	popoagicum	FMNH PM 15434		-
Lambdotherium	popoagicum	UM 91595		-
Lambertocyon	ischyrus	FMNH PM 55300		-
Lambertocyon	gingerichi	PU 14970		-
Leptacodon	tener	AMNH 17179	Fig 1-4	McKenna (1968)
Leptacodon	packi	UM 64870		-
Leptacodon	packi	UM 71650		-
Leptacodon	rosei	UM 76895	Fig 18	Gingerich (1987)
Leptacodon	packi	UM 97991		-
Leptacodon	donkroni	USNM 538087	Fig 21	Rose et al. (2012)
Leptictis	sp.	BMNH M42828		-
Leptictis	sp.	BMNH M42832		-
Leptictis	sp.	FMNH PM 39909		-
Leptictis	sp.	PU 14040		-
Leptictis	sp.	PU 23942		-
Leptictis	dakotensis	ROM 1412		-
Leptomeryx	sp.	-	Fig 2	Mehta & Jolly (1989)
Leptomeryx	sp.	-	MATRIX	O'Leary & Gatesy (2008)
Leptomeryx	sp.	FMNH PM 20726		-
Leptomeryx	sp.	FMNH PM 26252		-
Lessnessina	packmani	BMNH M29632	Fig 1	Hooker & Dashzeveg (2003)	Also viewed personally
Lessnessina	packmani	BMNH M29637	Fig 1	Hooker & Dashzeveg (2003)
Lessnessina	packmani	BMNH M29756	Fig 1	Hooker & Dashzeveg (2003)
Lessnessina	packmani	BMNH M44456		-
Lessnessina	packmani	BMNH M44927		-
Lessnessina	packmani	BMNH M44944	Fig 1	Hooker & Dashzeveg (2003)
Lessnessina	packmani	BMNH PV M63194		-
Lessnessina	praecipuus	BMNH uncatalogued material		-
Lessnessina	thushnensis	BMNH uncatalogued material		-
Lessnessina	khushuensis	PSS.20-225	Fig 1	Hooker & Dashzeveg (2003)
Lessnessina	praecipuus	USTL PAT7	Fig 1	Hooker & Dashzeveg (2003)
Litocherus	notissimus	AMNH 33830		-	Cast at BMNH
Litocherus	notissimus	AMNH 33938		-	Cast at BMNH
Litocherus	notissimus	AMNH 33938	Fig 11	Novacek et al. (1985)
Litocherus	notissimus	AMNH 33939		-	Cast at BMNH
Litocherus	notissimus	AMNH 33944		-	Cast at BMNH
Litocherus	notissimus	AMNH 33947		-	Cast at BMNH
Litocherus	zygaeus	BMNH M44289		-
Litocherus	lacunatus	UM 34776	Fig 2	Gingerich (1983a)
Litocherus	zygeus	UM 64508	Fig 1	Gingerich (1983a)
Litocherus	lacunatus	UM 80803	Fig 2	Gingerich (1983a)
Litocherus	zygeus	UM 82026	Fig 1	Gingerich (1983a)
Litolophus	gobiensis	IVPP V16139	Fig 2	Bai et al. (2010)
Litolophus	gobiensis	IVPP V16141	Fig 3	Bai et al. (2010)
Litolophus	gobiensis	IVPP V16144	Fig 7	Bai et al. (2010)
Litolophus	gobiensis	IVPP V16149	Fig 6	Bai et al. (2010)
Loxolophus	hyattianus	AMNH 16343		-
Loxolophus	priscus	AMNH 3108		-
Loxolophus	hyattianus	AMNH 3121		-
Loxolophus	pentacus	FMNH PM 54252		-	cast of BNUM 77-354
Macrocranion	sp.	AMNH 46897	Fig 3	Novacek et al. (1985)
Macrocranion	nitens	USGS 3676	Fig 1, 2	Novacek et al. (1985)
Macrocranion	nitens	YPM 30655	-	-
Maelestes	gobiensis	PSS-MAE 607	Many figs	Wible et al. (2009)
Mesonyx	sp.	AMNH 12160	Fig 2	O'Leary (1998)
Mesonyx	sp.	ROM 5536		-
Miacis	intermedius	AMNH 13137		-
Miacis	lushiensis	IVPP V9517	Fig 2	Qi et al. (1989)
Miacis	lushiensis	IVPP V9518	Fig 2	Qi et al. (1989)
Miacis	petilus	UM 64124	Fig 7	Gingerich (1983b)
Miacis	exiguus	UM 65289		-
Miacis	exiguus	UM 69127	Fig 6	Gingerich (1983b)
Miacis	winkleri	UM 69440		-
Miacis	deutschi	UM 71387	Fig 5	Gingerich (1983b)
Miacis	winkleri	UM 75432	Fig 4	Gingerich (1983b)
Miacis	winkleri	UM 75437	Fig. 2	Heinrich (1997)
Miacis	sp.	UM 88210		-
Miacis	cf. parvivorus	USNM 362796		-
Mimatuta	minuial	PU 21015		-	Cast at BMNH
Mimatuta	minuial	PU 21018		-	Cast at BMNH
Mimatuta	morgoth	YPM VP 051114	Plate 7	Van Valen (1978)
Mimatuta	minuial	YPM VPPU 014211	Plate 7	Van Valen (1978)
Mimatuta	makpialutae	YPM VPPU 017305	Plate 7	Van Valen (1978)
Mixodectes	pungens	USNM 15392		-
Mixodectes	pungens	USNM 15394		-
Mixodectes	sp.	USNM 406517		-
Molinodus	suarezi	MHNC 1238	Fig 3	De Muizon & Cifelli (2000)
Molinodus	suarezi	MHNC 1247	Fig 2	De Muizon & Cifelli (2000)
Molinodus	suarezi	MHNC 1248	Fig 2	De Muizon & Cifelli (2000)
Molinodus	suarezi	MHNC 8269	Fig 4	De Muizon & Cifelli (2000)
Molinodus	suarezi	MHNC 8280	Fig 2	De Muizon & Cifelli (2000)
Molinodus	suarezi	YPFB Pal 6112	Fig 3	De Muizon & Cifelli (2000)
Molinodus	suarezi	YPFB Pal 6113	Fig 3	De Muizon & Cifelli (2000)
Molinodus	suarezi	YPFB Pal 6117	Fig 2	De Muizon & Cifelli (2000)
Molinodus	suarezi	YPFB Pal 6118	Fig 2	De Muizon & Cifelli (2000)
Notharctus	sp.	BMNH 11705		-
Notharctus	sp.	BMNH 11707		-
Notharctus	sp.	BMNH 19783		-
Notharctus	sp.	BMNH M19781		-
Onychodectes	tisonensis	AMNH 3405		-	Cast at BMNH
Onychodectes	acolytus	AMNH 829		-	Cast at BMNH, but originally catalogued as a Promioclaenus
Onychonycteris	finneyi	ROM 55351A	Fig 1	Simmons et al. (2008)	Also viewed personally
Oreotalpa	florissantensis	FLFO 5813	Fig 2	Lloyd & Eberle (2008)
Orthaspidotherium	edwardsi	ROM 24202		-
Orthaspidotherium	edwardsi	ROM 24203		-
Orthaspidotherium	edwardsi	ROM 24204		-
Orthaspidotherium	edwardsi	ROM 24205		-
Oxyclaenus	cuspidatus	AMNH 16346	-	-
Oxyclaenus	simplex	AMNH 16347	Fig 7	Kondrashov & Lucas (2006)
Oxyclaenus	sp.	AMNH 16350	-	-
Oxyclaenus	simplex	AMNH 16415	Fig 7	Kondrashov & Lucas (2006)
Oxyclaenus	simplex	AMNH 23160	-	-
Oxyclaenus	simplex	AMNH 3107	Fig 7	Kondrashov & Lucas (2006)
Oxyclaenus	simplex	AMNH 3205	Fig 7	Kondrashov & Lucas (2006)
Oxyclaenus	cuspidatus	AMNH 3252	-	-
Oxyclaenus	cuspidatus	BMNH M37904	-	-
Oxyclaenus	cuspidatus	KU 9425	Fig 6	Kondrashov & Lucas (2006)
Oxyclaenus	cuspidatus	KU 9435	Fig 6	Kondrashov & Lucas (2006)
Oxyclaenus	antiquus	KUVP 13364	Fig 8	Kondrashov & Lucas (2006)
Oxyclaenus	subbituminus	UCM 34571	Fig 7	Middleton & Dewar (2004)
Oxyclaenus	subbituminus	UCM 34639	Fig 7	Middleton & Dewar (2004)
Pachyaena	ossifraga	BMNH M10828	-	-
Pachyaena	sp.	ROM 43451	-	-
Pachyaena	sp.	ROM 43463	-	-
Pachyaena	sp.	ROM 43545	-	-
Pachyaena	sp.	ROM 43546	-	-
Pachyaena	sp.	UM 76198	-	-
Pakicetus	inachus	BMNH M60042		-
Pakicetus	inachus	GSP-UM 084	Fig 2	Gingerich & Russell (1981)
Pakicetus	attocki	H-GSP 18467	Fig 4	Nummela et al. (2006)
Pakicetus	attocki	H-GSP 18470	Fig 4	Nummela et al. (2006)
Pakicetus	attocki	H-GSP 96231	Fig 4	Nummela et al. (2006)
Palaeanodon	sp.	UM 93417		-
Palaeanodon	nievelti	USNM 538315	Fig 17	Rose et al. (2012)
Palaeoryctes	jepseni	UM 109156	Fig 5	Bloch et al. (2004)	Also viewed personally
Palaeoryctes	jepseni	UM 109458	Fig 4	Bloch et al. (2004)
Palaeoryctes	punctatus	UM 77025	Fig 2	Bloch et al. (2004)
Palaeoryctes	cruoris	UM 80621		-
Palaeoryctes	punctatus	UM 82674	Fig 3	Bloch et al. (2004)	Also viewed personally
Palaeoryctes	sp.	UM 96112		-
Palaeosinopa	aestuarium	CM 62681	Fig 7, I-J	Beard & Dawson (2009)
Palaeosinopa	aestuarium	CM 62682	Fig 7, C-D	Beard & Dawson (2009)
Palaeosinopa	aestuarium	CM 67851	Fig 7, R-T	Beard & Dawson (2009)
Palaeosinopa	aestuarium	CM 67868	Fig 7, U-W	Beard & Dawson (2009)
Palaeosinopa	aestuarium	CM 67869	Fig 7, G-H	Beard & Dawson (2009)
Palaeosinopa	aestuarium	CM 70468	Fig 7, O-Q	Beard & Dawson (2009)
Palaeosinopa	aestuarium	CM 70471	Fig 7, K-L	Beard & Dawson (2009)
Palaeosinopa	aestuarium	CM70441	Fig 7, A-B	Beard & Dawson (2009)
Palaeosinopa	sp.	PU 27168		-
Palaeosinopa	sp.	PU 27216		-
Palaeosinopa	sp.	UM 94741		-
Palaeosinopa	lutreola	USNM 521506	Fig 16	Rose et al. (2012)
Palaeosinopa	aestuarium	YPM-PU 23986	Fig 7, M-N	Beard & Dawson (2009)
Palaeosinopa	aestuarium	YPM-PU 23990	Fig 7, E-F	Beard & Dawson (2009)
Pantolambda	cf. intermedium	FMNH PM 54294		-
Pantolambda	caviricius	UNM-NP-1508	Plate 1	Lucas & O'Neill (1981)
Pantolambda	sp.	USNM 10116		-
Pantolambda	sp.	USNM 10118		-
Pantolambda	cavirictus	USNM 21327		-
Pantolambda	bathmodon	USNM 5904		-
Paramys	bicuspis	BMNH M10388		-
Paramys	delicator	BMNH M10389		-
Paramys	delicator	BMNH M10390		-
Paramys	copei	BMNH M37871		-
Paramys	major	BMNH M9826		-
Paramys	major	BMNH M9827		-
Paramys	compressidens	CM 11949	Fig 1	Korth (1988)
Paranyctoides	aralensis	CCMGE 67/12455	Fig 1	Archibald & Averianov (2001)
Paranyctoides	sp.	MNA V4550	Fig 3	Cifelli (1990)
Paranyctoides	sp.	OMNH 20473	Fig 4	Cifelli (1990)
Paranyctoides	sp.	OMNH 21977	Fig 4	Cifelli (1990)
Paranyctoides	sp.	OMNH 21978	Fig 4	Cifelli (1990)
Paranyctoides	sp.	OMNH 21982	Fig 4	Cifelli (1990)
Paranyctoides	sp.	OMNH 21983	Fig 3	Cifelli (1990)
Paranyctoides	sp.	OMNS 20180	Fig 4	Cifelli (1990)
Paranyctoides	quadrans	URBAC 03-204	Fig 2	Averianov & Archibald (2013)
Paranyctoides	quadrans	URBAC 03-215	Fig 1	Averianov & Archibald (2013)
Paranyctoides	quadrans	URBAC 04-347	Fig 1	Averianov & Archibald (2013)
Paranyctoides	aralensis	ZIN C82588	Fig 1	Archibald & Averianov (2001)
Paranyctoides	aralensis	ZIN C82590	Fig 1	Archibald & Averianov (2001)
Paranyctoides	aralensis	ZIN C82592	Fig 1	Archibald & Averianov (2001)
Paranyctoides	aralensis	ZIN C85044	Fig 4	Archibald & Averianov (2001)
Parapternodus	antiquus	UM 81560	Fig 48	Asher et al. (2002)
Parapternodus	antiquus	UM 81561	Fig 49	Asher et al. (2002)
Pentacodon	subtrigonus	AMNH 3386 B	-	-
Peramus	tenuirostris	BMNH M21887		-
Peramus	tenuirostris	BMNH M21888		-
Peramus	minor	BMNH M47742		-
Peramus	minor	BMNH M47744		-
Peramus	minor	BMNH M47751		-
Peramus	minor	BMNH M47754		-
Peramus	minor	BMNH M47799		-
Peramus	minor	BMNH M48404		-
Periptychus	rhabdodon	???	Fig 8	Cope (1884a)
Periptychus	rhabdodon	???	Fig 7	Cope (1884a)
Periptychus	rhabdodon	???	Fig 1, 2	Cope (1884a)
Periptychus	carinidens	AMNH 36014	Fig 6	Simpson (1957)
Periptychus	sp.	BMNH M2569		-
Periptychus	sp.	BMNH uncatalogued material		-
Periptychus	sp.	CUZM H50		-
Periptychus	sp.	CUZM H51		-
Periptychus	sp.	FMNH PM 21005		-
Periptychus	gilmorei	USNM 15537		-
Phenacodus	vortmani	AMNH 4378		-
Phenacodus	sp.	UM 87896		-
Phenacodus	sp.	UM 88116		-
Phenacodus	sp.	UM 91798		-
Phenacodus	intermedius	USNM 538414	Fig 7	Rose et al. (2012)
Plagiomene	multicuspia	PU 14552	Fig 2	Rose (1982a)	Also viewed personally
Plagiomene	multicuspis	PU 24969		-
Plagiomene	multicuspis	UM 92743		-
Plagiomene	multicuspis	UM 93904		-
Plagiomene	multicuspis	UM 94725		-
Plagiomene	multicuspis	UM 96217		-
Pleuraspidotherium	aumonieri	BMNH M31847-61		-
Pleuraspidotherium	aumonieri	MNHN 40L	Fig 3	Thewissen (1991)
Pleuraspidotherium	aumonieri	MNHN BR 11182	Fig 1	Thewissen (1991)
Pleuraspidotherium	aumonieri	MNHN BR 22L	Fig 3	Thewissen (1991)
Pleuraspidotherium	aumonieri	MNHN BR 23L	Fig 3	Thewissen (1991)
Pleuraspidotherium	aumonieri	MNHN BR 43L	Fig 2	Thewissen (1991)
Pleuraspidotherium	aumonieri	MNHN R 509	Fig 3	Thewissen (1991)
Pleuraspidotherium	aumonieri	MNHN R 520	Fig 2	Thewissen (1991)
Pleuraspidotherium	aumonieri	MNHN R 576	Fig 3	Thewissen (1991)
Pleuraspidotherium	aumonieri	MNHN R 590	Fig 1	Thewissen (1991)
Pleuraspidotherium	aumonieri	MNHN R 764	Fig 3	Thewissen (1991)
Pleuraspidotherium	aumonieri	MNHN R 850	Fig 3	Thewissen (1991)
Pleuraspidotherium	sp.	PALAU-1	Fig 2: 4	López-Martínez & Peláez-Campomanus (1999)
Poebrotherium	labiatum	-	Plate 3	Scott (1891)
Poebrotherium	labiatum	-	Fig 7, Plate 1	Scott (1891)
Poebrotherium	labiatum	-	Plate 2	Scott (1891)
Poebrotherium	wilsoni	-	Fig 1, Plate 1	Scott (1891)
Poebrotherium	wilsoni	-	Plate 3	Scott (1891)
Poebrotherium	sp.	-	MATRIX	O'Leary & Gatesy (2008)
Poebrotherium	labiatum	Composite of many	Fig A	Scott (1891)
Poebrotherium	sp.	FMNH PM 25800		-
Poebrotherium	sp.	FMNH PM 43031		-
Procavia	capensis	ROM R0913	-	-
Procerberus	sp.	BMNH M29543		-
Procerberus	sp.	BMNH M29544		-
Procerberus	sp.	BMNH M29546		-
Procerberus	sp.	BMNH M29547		-
Procerberus	sp.	BMNH M49144		-
Procerberus	sp.	BMNH M49145		-
Procerberus	sp.	BMNH M49146		-
Procerberus	sp.	BMNH M49148		-
Procerberus	grandis	UCM 34955	Fig 6	Middleton & Dewar (2004)
Procerberus	grandis	UCM 34970	Fig 6	Middleton & Dewar (2004)
Procerberus	andesiticus	UCM 39544	Fig 5	Middleton & Dewar (2004)
Procerberus	andesiticus	UCM 43138	Fig 5	Middleton & Dewar (2004)
Prodiacodon	tauricinerei	UM 88105	Fig 3, 7, 8	Rose (1999b)
Prodiacodon	sp.	YPM 30630		-	Cast at BMNH
Prolimnocyon	sp.	UM 64806		-
Prolimnocyon	sp.	UM 65622		-
Prolimnocyon	elisabethae	USNM 19350		-
Protictis	vanvaleni	AMNH 16031	-	-
Protictis	haydenianus	AMNH 3368	Fig 3	Flynn & Galiano (1982)
Protictis	haydenianus	AMNH 3371	Fig 2	Flynn & Galiano (1982)
Protictis	microlestes	AMNH 35360	-	-
Protictis	microlestes	AMNH 35373	-	-
Protictis	paulus	KUVP 10301	Fig 6	Meehan & Wilson (2002)	Listed as Bryanictis
Protictis	simpsoni	KUVP 7800	Fig 3	Meehan & Wilson (2002)
Protictis	minor	KUVP 7801	Fig 6	Meehan & Wilson (2002)
Protictis	minor	KUVP 7803	Fig 6	Meehan & Wilson (2002)
Protoselene	opisthacus	KUVP 14007	Fig 23	Kondrashov & Lucas (2006)
Protoselene	opisthacus	KUVP 7851	Fig 23	Kondrashov & Lucas (2006)
Protoselene	sp.	UGNM B1301		-	Cast at BMNH
Protoselene	sp.	UGNM B1375		-	Cast at BMNH
Protungulatum	gorgun	AMNH 35987	Plate 1	Van Valen (1978)
Protungulatum	gorgun	FMNH PM 8440		-
Protungulatum	coombsi	OMNH 64985	Fig 2	Archibald et al.(2011)
Protungulatum	donnae	ROM 12726		-
Protungulatum	donnae	ROM 22160		-
Protungulatum	donnae	ROM 63322		-
Protungulatum	sloani	UMVP 1456	Plate 1	Van Valen (1978)
Pteropus	vampyrus	GZMUCL 627		-
Pteropus	sp.	GZMUCL 899		-
Pteropus	medius	GZMUCL Z22		-
Ptilocercus	lowii	USNM-M 121855	-	-
Ptilocercus	lowii	USNM-M 481102	-	-
Puercolestes	simpsoni	AMNH 59896	Fig 6	Williamson et al. (2011)
Puercolestes	simpsoni	AMNH 59910	Fig 6	Williamson et al. (2011)
Puercolestes	simpsoni	KU 9411	Fig 8	Williamson et al. (2011)
Puercolestes	simpsoni	NMMNH 44342	Fig 5	Williamson et al. (2011)
Puercolestes	simpsoni	NMMNH 47312	Fig 5	Williamson et al. (2011)
Puercolestes	simpsoni	NMMNH P-34831	Fig 7	Williamson et al. (2011)
Puercolestes	simpsoni	NMMNH P-55408	Fig 8	Williamson et al. (2011)
Puercolestes	simpsoni	UCMP 36658	Fig 4	Williamson et al. (2011)
Purgatorius	sp.	UALVP 51021	Fig 2	Fox (2011)
Purgatorius	sp.	UCMP 107406		-	Cast at BMNH
Purgatorius	sp.	UMin 1652		-	Cast at BMNH
Purgatorius	sp.	UMin 2212		-	Cast at BMNH
Pyrocyon	dioctetus	UM 116615		-
Pyrocyon	dioctetus	UM 94757	Fig 22	Gingerich & Deutsch (1989)	Also viewed personally
Rhombomylus	nitidulus	BMNH uncatalogued material		-
Rhynchocyon	cirnei	USNM 537657	Fig 1, 2	Zack et al. (2005)
Rodhocetus	sp.	-	MATRIX	Spaulding et al. (2009)
Rodhocetus	kasrani	GSP-UM 3012	Fig 1, 3	Gingerich et al. (1994)
Rodhocetus	balochistanensis	GSP-UM 3485	Fig 2	Gingerich et al. (2001)
Rodhocetus	sp.	USNM 542216		-	Cast of UM 3485
Saxonella	sp.	UA 16201	Fig 1	Fox (1984)
Saxonella	naylori	UALVP 16021	Fig 1	Fox (1991)
Saxonella	naylori	UALVP 29355	Fig 3	Fox (1991)
Saxonella	naylori	UALVP 29356	Fig 5	Fox (1991)
Saxonella	naylori	UALVP 29357	Fig 3	Fox (1991)
Saxonella	naylori	UALVP 31493	Fig 5	Fox (1991)
Saxonella	crepaturae	UMLH Wa/394		-	Cast at BMNH
Saxonella	crepaturae	UMLH Wa/396		-	Cast at BMNH
Saxonella	crepaturae	UMLH Wa/398		-	Cast at BMNH
Saxonella	crepaturae	UMLH Wa/399		-	Cast at BMNH
Saxonella	crepaturae	Wa/351	Fig 2	Fox (1991)
Sinonyx	jiashanensis	IVPP V10760	Many figs	Zhou et al. (1995)
Teilhardimys	brisswalteri	BMNH BRL-198-P		-	Catalogued as Microhyus
Teilhardimys	brisswalteri	BMNH CGH233		-	Catalogued as Microhyus
Teilhardimys	brisswalteri	BMNH CR1180		-	Catalogued as Microhyus
Teilhardimys	brisswalteri	BMNH CR11888		-	Catalogued as Microhyus
Teilhardimys	brisswalteri	BMNH CR236		-	Catalogued as Microhyus
Teilhardimys	brisswalteri	BMNH CR2654-BN		-	Catalogued as Microhyus
Teilhardimys	brisswalteri	BMNH CR339		-	Catalogued as Microhyus
Teilhardimys	brisswalteri	BMNH CR3BW		-	Catalogued as Microhyus
Teilhardimys	brisswalteri	BMNH I708		-	Catalogued as Microhyus
Teilhardimys	brisswalteri	BMNH I724		-	Catalogued as Microhyus
Teilhardimys	musculus	BMNH M42268		-	Catalogued as Microhyus
Teilhardimys	musculus	BMNH M85490		-	Catalogued as Microhyus
Teilhardimys	brisswalteri	BMNH R1264		-	Catalogued as Microhyus
Teilhardimys	brisswalteri	BMNH R234		-	Catalogued as Microhyus
Teilhardimys	musculus	IRSNB M115	Fig 2	Tabuce et al. (2006)
Teilhardimys	musculus	IRSNB M1336	Fig 2	Tabuce et al. (2006)
Teilhardimys	musculus	IRSNB M1337	Fig 2	Tabuce et al. (2006)
Teilhardimys	musculus	IRSNB M1338	Fig 2	Tabuce et al. (2006)
Teilhardimys	musculus	IRSNB M1339	Fig 2	Tabuce et al. (2006)
Teilhardimys	musculus	IRSNB M1340	Fig 2	Tabuce et al. (2006)
Teilhardimys	musculus	IRSNB M1341	Fig 2	Tabuce et al. (2006)
Teilhardimys	musculus	IRSNB M1342	Fig 2	Tabuce et al. (2006)
Teilhardimys	sp.	MNHN L-3-BR	Fig 1	Tabuce et al. (2006)
Teilhardimys	musculus?	MNHN PYL57	Fig 1	Tabuce et al. (2006)
Teilhardimys	cf. musculus	TEN-3	Fig 3: 8	López-Martínez & Peláez-Campomanus (1999)	Listed as Microhyus
Teilhardimys	reisi	UNLSNC-11	Fig 3	Tabuce et al. (2006)
Teilhardimys	reisi	UNLSNC-14	Fig 5	Tabuce et al. (2006)
Teilhardimys	reisi	UNLSNC-153	Fig 3	Tabuce et al. (2006)
Teilhardimys	reisi	UNLSNC-155	Fig 3	Tabuce et al. (2006)
Teilhardimys	reisi	UNLSNC-205	Fig 5	Tabuce et al. (2006)
Teilhardimys	reisi	UNLSNC-216	Fig 3	Tabuce et al. (2006)
Teilhardimys	reisi	UNLSNC-35	Fig 3	Tabuce et al. (2006)
Teilhardimys	reisi	UNLSNC-626	Fig 5	Tabuce et al. (2006)
Teilhardimys	reisi	UNLSV3-3	Fig 3	Tabuce et al. (2006)
Tetraclaenodon	sp.	AMNH 15933		-	Cast at BMNH
Tetraclaenodon	puercensis	AMNH 15933	Plate 120	West (1970)
Tetraclaenodon	sp.	AMNH 16653		-	Cast at BMNH
Tetraclaenodon	puercensis	AMNH 36003	Fig 4	Simpson (1957)
Tetraclaenodon	puercensis	AMNH 3937	Plate 120	West (1970)
Tetraclaenodon	sp.	BMNH M16809		-
Tetraclaenodon	sp.	BMNH M16810		-
Tetraclaenodon	sp.	BMNH uncatalogued material		-
Tetraclaenodon	puercensis	UCMP 69122	Plate 120	West (1970)
Thryptacodon	sp.	UM 96811		-
Thryptacodon	sp.	USNM 21260		-
Thryptacodon	cf. australis	USNM 21261		-
Thryptacodon	cf. australis	USNM 406128		-
Thryptacodon	sp.	USNM 406136		-
Titanoides	primaevus	FMNH P15541		-
Titanoides	zeuxis	FMNH P15551		-
Titanoides	primaevus	FMNH P26080		-
Titanoides	sp.	FMNH PM 212		-
Titanoides	primaevus	FMNH PM 246		-
Titanoides	gidleyi	YPM PU 16490		-
Todralestes	variabilis	BMNH uncatalogued material		-
Todralestes	variabilis	THR 134	Figs 1-3	Gheerbrant (1991)
Todralestes	variabilis	THR 90	Figs 4-6	Gheerbrant (1991)
Tribosphenomys	minutus	IVPP V10775	Fig 1	Meng et al. (1994)
Tribosphenomys	minutus	IVPP V10776	Fig 1	Meng et al. (1994)
Tubulodon	taylori	CM 67734	Fig 1	Kalthoff et al. (2011)
Tytthaena	parrisi	PU 21454	Fig 2	Gingerich (1980)	Also viewed personally
Tytthaena	parrisi	PU 22352	Fig 1	Gingerich (1980)	Also viewed personally
Tytthaena	lichna	UM 71170		-
Tytthaena	?lichna	UM 71681		-
Tytthaena	lichna	UM 71803		-
Uchkudukodon	nessovi	URBAC 03-213	Fig 6	Archibald & Averianov (2006)
Uchkudukodon	nessovi	URBAC 04-181	Fig 7	Archibald & Averianov (2006)
Uchkudukodon	nessovi	URBAC 04-221	Fig 5	Archibald & Averianov (2006)
Uchkudukodon	nessovi	URBAC 04-42	Fig 7	Archibald & Averianov (2006)
Uchkudukodon	nessovi	URBAC 98-122	Fig 7	Archibald & Averianov (2006)
Uchkudukodon	nessovi	URBAC 98-124	Fig 6	Archibald & Averianov (2006)
Uchkudukodon	nessovi	ZIN 79066	Fig 5	Archibald & Averianov (2006)
Uchkudukodon	nessovi	ZIN 84967	Fig 7	Archibald & Averianov (2006)
Uintacyon	sp.	FMNH PM59509		-	Cast of TMM 40165-4
Uintacyon	rudis	UM 66349	Fig 2	Gingerich (1983b)
Uintacyon	rudis	UM 66476	Fig 2	Gingerich (1983b)
Uintacyon	rudis	UM 68868	Fig 3	Gingerich (1983b)
Uintacyon	rudis	UM 69358	Fig 3	Gingerich (1983b)
Uintacyon	sp.	UM 87864		-
Uintacyon	sp.	UM 87963		-
Uintacyon	sp.	UM 95799		-
Uintacyon	sp.	UM 99612		-
Uintacyon	rudis	UM V65066	Fig. 2	Heinrich (1997)
Uintacyon	sp.	YPMPU 13181B		-
Uintacyon	sp.	YPMPU 16562		-
Uintacyon	sp.	YPMPU 16620		-
Ukhaatherium	nessovi	PSS-MAE 102	Fig 1	Horovitz (2003)
Ukhaatherium	nessovi	PSS-MAE 105	Fig 1	Horovitz (2003)
Ukhaatherium	nessovi	PSS-MAE 106	Fig 4	Horovitz (2000)
Uropsilus	moschatus	USNM-M 172578	-	-
Uropsilus	moschatus	USNM-M 201318	-	-
Utaetus	buccatus	AMNH 28668		-
Viverravus	sp.	AMNH 17432		-
Viverravus	sicarius	AMNH 56511		-
Viverravus	gracilis	AMNH 56566A		-
Viverravus	sp.	FMNH PM 15085		-
Viverravus	sp.	FMNH PM 61118		-
Viverravus	bowni	UM 76928	Fig 24	Gingerich (1987)
Viverravus	bowni	UM 76929	Fig 24	Gingerich (1987)
Viverravus	sp.	UM 92456		-
Viverravus	sp.	UM 96214		-
Vulpavus	sp.	UM 73534		-
Vulpavus	sp.	UM 88209		-
Vulpavus	sp.	UM 92520		-
Vulpavus	sp.	UM 92553		-
Vulpavus	asius	USNM 22471		-
Vulpavus	asius	USNM 22865		-
Vulpavus	asius	USNM 22867		-
Vulpavus	cf. palustris	USNM 362844		-
Vulpavus	profectus	USNM 5920		-
Widanelfarasia	bowni	DPC 15637	Fig 1	Seiffert & Simons (2000)
Widanelfarasia	rasmusseni	DPC 17427	Fig 1	Seiffert & Simons (2000)
Widanelfarasia	bowni	DPC 22777	Fig 1	Seiffert et al. (2007)
Worlandia	sp.	PU 18299		-
Worlandia	inusitata	PU 34736		-
Worlandia	inusitata	UM 71041		-
Worlandia	inusitata	UM 71044		-
Worlandia	inusitata	UM 73568		-
Worlandia	inusitata	UM 73788	Fig 1	Rose (1982a)
Worlandia	inusitata	UM 76761		-
Worlandia	inusitata	UM 77031		-
Worlandia	inusitata	UM 80706		-
Worlandia	inusitata	UM 80707		-
Wyolestes	apheles	UM 67517	Fig 1	Gingerich (1981)
Wyolestes	apheles	UM 75000	Fig 1	Gingerich (1981)
Wyolestes	sp.	UM 75242		-
Wyolestes	sp.	UM 84638		-
Wyolestes	sp.	UM 87652		-
Wyolestes	sp.	UM 87891		-
Wyonycteris	primitivus	CM 67844	Fig 10, T	Beard & Dawson (2009)
Wyonycteris	primitivus	CM 67847	Fig 10, I-K	Beard & Dawson (2009)
Wyonycteris	primitivus	CM 70444	Fig 10, L-N	Beard & Dawson (2009)
Wyonycteris	primitivus	CM 70454	Fig 10, F-H	Beard & Dawson (2009)
Wyonycteris	primitivus	CM 70455	Fig 10, Q-R	Beard & Dawson (2009)
Wyonycteris	primitivus	CM 70456	Fig 10, S	Beard & Dawson (2009)
Wyonycteris	primitivus	CM 70458	Fig 10, O-P	Beard & Dawson (2009)
Wyonycteris	sp.	UM 11015		-
Wyonycteris	sp.	UM 11021		-
Wyonycteris	chalix	UM 76910	Fig 21	Gingerich (1987)
Wyonycteris	chalix	UM 76912	Fig 22	Gingerich (1987)
Wyonycteris	chalix	UM 76915	Fig 22	Gingerich (1987)
Wyonycteris	chalix	UM 76917	Fig 22	Gingerich (1987)
Wyonycteris	chalix	UM 76918	Fig 22	Gingerich (1987)
Wyonycteris	sp.	UM 83049		-
Wyonycteris	sp.	UM 97974		-
Zalambdalestes	lechei	AMNH 21708	Fig 1	Wible et al. (2004)
Zalambdalestes	lechei	PSS-MAE 108	Fig 2	Wible et al. (2004)
Zalambdalestes	lechei	PSS-MAE 130	Fig 3	Wible et al. (2004)
Zalambdalestes	grangeri	Z. Pal. MgM-I 14	Fig 4	Kielan-Jaworowska (1968)
Zalambdalestes	grangeri	Z. Pal. MgM-I 16	Fig 4	Kielan-Jaworowska (1968)
Zhangolestes	jilinensis	Ya1.23.i	Fig 2	Zan et al. (2006)
Zhangolestes	jilinensis	Ya2.24.i	Fig 2	Zan et al. (2006)
