# Supplementary material for: Resolving the relationships of Paleocene placental mammals
Source: Biol Rev Camb Philos Soc. 2015 Dec 21;92(1):521–50. doi: 10.1111/brv.12242 (PMC6849585; doi:10.1111/brv.12242)
Supplement: Supplementary file 15 — Appendix S3. Matrix used for the phylogenetic analyses which resulted in the CU, CF, CM and CP sets of most‐parsimonious trees, formatted to be openable in TNT. [file BRV-92-521-s013.txt]

nstates cont; 
nstates 32 ; 
xread 'Continuous-Discrete Combined Data' 
681 177 
&[cont] 
Peramus             ?     ?     ?     ?     ?   0.767   ?     ?     ?     ?     ?     ?     ?     ?     ?   0.954 0.977 2.112 1.383 2.257 2.405 0.750 0.483   ?     ?     ?     ?     ?     ?     ?     ?     ?     ?     ?     ?     ?     ?     ?     ?     ?     ?     ?     ?     ?     ?     ?     ?   
Deltatheridium    0.517   ?   0.136 0.577 0.629 0.844 0.875 0.127   ?   0.759 0.782   ?     ?   1.016 0.573 0.774 0.785 1.833 0.976 2.351 2.356 0.330 1.101 0.311   ?   1.902 1.399   ?     ?     ?     ?     ?     ?     ?     ?     ?     ?     ?     ?     ?     ?     ?     ?     ?     ?     ?     ?   
Bobolestes          ?     ?     ?     ?   0.750 0.712 0.789 0.349   ?   0.493 1.091   ?     ?   0.943 0.576 1.024 0.436 1.727 1.398 1.808 1.180 1.000 0.902 0.813 0.558 2.426   ?     ?     ?     ?     ?     ?     ?     ?     ?     ?     ?     ?     ?     ?     ?     ?     ?     ?     ?     ?     ?   
Paranyctoides       ?     ?     ?     ?     ?     ?   0.765 0.176 0.917 0.588 1.200 0.750 0.667   ?     ?     ?     ?     ?     ?     ?     ?     ?     ?     ?     ?     ?     ?     ?     ?     ?     ?     ?     ?     ?     ?     ?     ?     ?     ?     ?     ?     ?     ?     ?     ?     ?     ?   
Sheikhdzheilia      ?     ?     ?     ?   1.333   ?   0.760 0.280   ?   0.560   ?     ?     ?     ?     ?     ?     ?     ?     ?     ?     ?     ?     ?     ?     ?     ?     ?     ?     ?     ?     ?     ?     ?     ?     ?     ?     ?     ?     ?     ?     ?     ?     ?     ?     ?     ?     ?   
Alostera            ?     ?     ?     ?     ?     ?     ?     ?     ?     ?     ?     ?     ?     ?     ?     ?     ?     ?     ?     ?     ?     ?     ?     ?     ?     ?     ?     ?     ?     ?     ?     ?     ?     ?     ?     ?     ?     ?     ?     ?     ?     ?     ?     ?     ?     ?     ?   
Lainodon            ?     ?     ?     ?     ?     ?   0.661 0.237   ?   0.522 0.769   ?     ?     ?     ?   0.538 0.611 1.833 1.912 1.740 1.101 1.096 0.640   ?     ?     ?     ?     ?     ?     ?     ?     ?     ?     ?     ?     ?     ?     ?     ?     ?     ?     ?     ?     ?     ?     ?     ?   
Avitotherium        ?     ?     ?     ?   0.843 0.885 0.778 0.280   ?   0.628 1.162   ?     ?     ?     ?   0.716 0.663 1.868 1.687 1.892 0.916 1.006 0.688   ?     ?     ?     ?     ?     ?     ?     ?     ?     ?     ?     ?     ?     ?     ?     ?     ?     ?     ?     ?     ?     ?     ?     ?   
Gallolestes         ?     ?     ?     ?   0.902   ?     ?     ?     ?     ?     ?     ?     ?     ?     ?   0.889 0.471 1.676 1.296 1.589 0.986 0.962 0.675   ?     ?     ?     ?     ?     ?     ?     ?     ?     ?     ?     ?     ?     ?     ?     ?     ?     ?     ?     ?     ?     ?     ?     ?   
Parazhelestes       ?     ?     ?   0.743 1.108 0.826 0.667   ?     ?     ?     ?     ?     ?   1.060 0.927 0.855 0.401 1.937 1.222 1.462 0.881 1.027 0.975 0.870   ?   2.548   ?     ?     ?     ?     ?     ?     ?     ?     ?     ?     ?     ?     ?     ?     ?     ?     ?     ?     ?     ?     ?   
Aspanlestes         ?     ?     ?   0.662 0.912 0.799 0.694   ?     ?     ?     ?     ?     ?     ?     ?     ?     ?     ?     ?     ?     ?     ?     ?     ?     ?     ?     ?     ?     ?     ?     ?     ?     ?     ?     ?     ?     ?     ?     ?     ?     ?     ?     ?     ?     ?     ?     ?   
Zhelestes           ?     ?     ?   0.763 1.056   ?   0.664   ?     ?     ?     ?     ?     ?   0.955 0.761   ?     ?     ?     ?     ?     ?     ?     ?     ?     ?     ?     ?     ?     ?     ?     ?     ?     ?     ?     ?     ?     ?     ?     ?     ?     ?     ?     ?     ?     ?     ?     ?   
Cimolestes          ?     ?     ?   0.964   ?     ?   0.674 0.428   ?   0.429 0.905   ?     ?     ?     ?     ?     ?     ?     ?     ?     ?     ?     ?     ?     ?     ?     ?     ?     ?     ?     ?     ?     ?     ?     ?     ?     ?     ?     ?     ?     ?     ?     ?     ?     ?     ?     ?   
Maelestes           ?     ?   0.291 0.724   ?   1.185 0.621 0.208 0.553 0.547 1.125 0.441   ?   0.963 0.643 0.649   ?   1.693 1.452 1.891 0.823   ?     ?     ?     ?   1.868 2.005 0.414   ?   2.269   ?   0.138 0.118 0.526   ?     ?     ?     ?     ?     ?     ?     ?     ?     ?     ?     ?     ?   
Batodon             ?     ?     ?     ?     ?     ?     ?     ?     ?     ?     ?     ?     ?     ?     ?   1.025   ?     ?   2.049 1.627 0.806 1.101 0.587   ?     ?     ?     ?     ?     ?     ?     ?     ?     ?     ?     ?     ?     ?     ?     ?     ?     ?     ?     ?     ?     ?     ?     ?   
Bulaklestes         ?     ?     ?     ?     ?     ?     ?     ?     ?     ?     ?     ?     ?     ?     ?   1.145 0.960 1.536 1.761 2.717 1.291 0.629 0.770 0.818 0.773 2.182   ?     ?     ?     ?     ?     ?     ?     ?     ?     ?     ?     ?     ?     ?     ?     ?     ?     ?     ?     ?     ?   
Daulestes           ?     ?     ?   0.750 1.000 1.129 0.933 0.282   ?   0.617 0.647   ?     ?   1.181 0.978 0.833 0.524 1.798 1.618 1.648 1.143 0.857 0.700   ?     ?     ?     ?     ?     ?     ?     ?     ?     ?     ?     ?     ?     ?     ?     ?     ?     ?     ?     ?     ?     ?     ?     ?   
Uchkudukodon        ?     ?     ?   0.769   ?   0.645 0.808 0.384 0.844 0.495 0.878 0.533   ?   0.939 0.400 1.929 0.733 1.588 1.358 2.391 1.058 0.750 0.748   ?   0.425   ?   1.206   ?     ?     ?     ?     ?     ?     ?     ?     ?     ?     ?     ?     ?     ?     ?     ?     ?     ?     ?     ?   
Kennalestes         ?     ?     ?   0.655 1.056 1.014 0.702 0.221 0.891 0.550 0.890 0.503   ?   0.966 0.717 0.792 0.593 1.780 1.475 2.278 0.682 0.910 0.617 1.000   ?   1.868   ?     ?   1.075   ?     ?     ?     ?     ?     ?     ?     ?     ?     ?     ?     ?     ?     ?     ?     ?     ?     ?   
Asioryctes          ?     ?     ?     ?     ?   0.938   ?     ?   0.769   ?     ?   0.615   ?     ?     ?   1.000   ?     ?   1.000 1.067 1.000   ?     ?     ?     ?   2.076   ?   0.427   ?     ?     ?     ?     ?     ?     ?     ?     ?     ?     ?     ?     ?     ?     ?     ?     ?     ?     ?   
Ukhaatherium        ?     ?     ?     ?     ?     ?     ?     ?     ?     ?     ?     ?     ?     ?     ?     ?     ?     ?     ?     ?     ?     ?     ?     ?     ?     ?     ?     ?     ?     ?     ?     ?     ?     ?   2.217 0.215 2.810 0.895 1.225 2.059 2.129 1.606 1.491   ?     ?   1.750 3.531 
Kulbeckia           ?     ?     ?   0.771   ?     ?   0.633 0.198   ?   0.428 0.943   ?     ?   0.907 0.879   ?     ?     ?     ?     ?     ?     ?     ?     ?     ?     ?     ?     ?     ?     ?     ?     ?     ?     ?     ?     ?     ?     ?     ?     ?     ?     ?     ?     ?     ?     ?     ?   
Zhangolestes        ?     ?     ?     ?   0.815 0.715   ?     ?     ?     ?     ?     ?     ?     ?     ?     ?     ?     ?     ?     ?   1.234 1.088 0.619 0.625 0.493 2.269   ?     ?     ?     ?     ?     ?     ?     ?     ?     ?     ?     ?     ?     ?     ?     ?     ?     ?     ?     ?     ?   
Alymlestes          ?     ?     ?     ?     ?     ?     ?     ?     ?     ?     ?     ?     ?     ?     ?     ?     ?     ?     ?     ?     ?     ?     ?     ?     ?     ?     ?     ?     ?     ?     ?     ?     ?     ?     ?     ?     ?     ?     ?     ?     ?     ?     ?     ?     ?     ?     ?   
Zalambdalestes      ?     ?     ?   1.500   ?     ?   0.550 0.100   ?   0.775 1.250   ?     ?   0.750   ?     ?     ?     ?     ?     ?     ?     ?     ?     ?     ?   2.478   ?   0.406 1.571   ?     ?     ?     ?     ?     ?     ?     ?     ?     ?     ?     ?     ?     ?     ?     ?     ?     ?   
Barunlestes       2.000   ?   1.570 0.613 0.947 0.860 0.544 0.153 0.888 0.697 1.417 0.694   ?   0.661 0.638 0.874 0.558 1.833 1.018 1.776 1.571 0.667 0.667 0.640 1.295 2.199 3.141 0.372   ?   2.129   ?   0.100   ?     ?     ?     ?     ?     ?     ?     ?     ?     ?     ?     ?     ?     ?     ?   
Gypsonictops        ?     ?     ?     ?     ?     ?   0.724 0.138   ?   0.483 2.000   ?     ?     ?     ?   0.783 0.698   ?   0.889 1.438 1.000 0.765 0.708   ?     ?     ?     ?     ?     ?     ?     ?     ?     ?     ?     ?     ?     ?     ?     ?     ?     ?     ?     ?     ?     ?     ?     ?   
Leptictis         0.890   ?   0.470 0.970 0.760 0.894 0.575 0.229 0.960 0.477 0.882 0.797 0.807 0.746 0.640 0.802 0.663 1.972 1.306 1.482 0.974 0.928 0.865 0.690 0.570 1.990 1.099 0.439 0.846 2.461   ?   0.051 0.257   ?   2.339 0.643   ?     ?   0.559   ?     ?     ?     ?     ?     ?     ?     ?   
Purgatorius         ?     ?     ?     ?   0.854 0.884   ?     ?     ?     ?     ?     ?     ?     ?     ?     ?     ?     ?     ?     ?     ?     ?     ?     ?     ?     ?     ?     ?     ?     ?     ?     ?     ?     ?     ?     ?     ?     ?     ?     ?     ?     ?     ?     ?     ?     ?     ?   
Protungulatum       ?     ?     ?     ?     ?     ?     ?     ?     ?     ?     ?     ?     ?     ?     ?     ?     ?     ?     ?     ?     ?     ?     ?     ?     ?     ?     ?     ?     ?     ?     ?     ?     ?     ?     ?     ?     ?     ?     ?     ?     ?     ?     ?     ?     ?     ?     ?   
Vulpavus            ?     ?     ?     ?   1.080 0.732   ?   0.269   ?   0.603 1.090   ?     ?   0.911   ?   1.161 0.838 1.868 1.054 1.372 0.797 0.907 0.762 0.608   ?   2.077   ?   0.277 0.347   ?     ?     ?     ?     ?     ?     ?     ?     ?   0.929   ?     ?     ?     ?     ?     ?     ?     ?   
Miacis              ?     ?     ?   1.116 1.258 0.773 0.600 0.387 0.900 0.400 1.222 0.975 0.667 0.573 0.689 0.958 0.890 1.763 1.304 2.308 1.590 0.841 0.812   ?   0.756 2.269   ?     ?     ?     ?     ?     ?     ?     ?     ?     ?     ?     ?     ?     ?     ?     ?     ?     ?     ?     ?     ?   
Diacodexis          ?     ?     ?     ?   1.270 0.791 0.784 0.213   ?   0.484 1.161   ?     ?     ?     ?     ?   1.082   ?     ?     ?   0.900 0.988 0.848 0.730   ?     ?     ?     ?     ?     ?     ?     ?     ?     ?     ?     ?     ?     ?     ?     ?     ?     ?     ?     ?     ?     ?     ?   
Hyopsodus           ?     ?     ?     ?   0.921   ?   0.805 0.233   ?   0.446 1.136   ?     ?     ?     ?   0.786 1.065 1.885 1.563 1.285 1.000 0.990 0.824 0.835   ?     ?     ?     ?     ?     ?     ?     ?     ?     ?     ?     ?     ?     ?     ?     ?     ?     ?     ?     ?     ?     ?     ?   
Meniscotherium      ?     ?     ?     ?     ?     ?     ?     ?     ?     ?     ?     ?     ?     ?     ?     ?     ?     ?     ?     ?     ?     ?     ?     ?     ?     ?     ?     ?     ?     ?     ?     ?     ?     ?     ?     ?     ?     ?     ?     ?     ?     ?     ?     ?     ?     ?     ?   
Phenacodus          ?     ?   0.273   ?     ?   0.761 0.827 0.232   ?   0.436 1.295   ?     ?   0.854 0.891 1.008   ?   3.107 1.004 1.004 1.000   ?     ?     ?     ?   1.972   ?     ?     ?     ?     ?     ?     ?     ?     ?     ?     ?     ?     ?   2.409 1.257 1.815   ?   0.374 0.507 0.750   ?   
Ptilocercus       0.360 0.393   ?   0.586 0.881 0.371 0.816 0.294 0.898 0.510 0.950 0.713 0.643 0.828 0.625 0.802 0.646 1.780 1.318 1.482 1.230 1.140 0.603 0.905 0.417 1.920   ?   0.296 0.329 2.339   ?     ?     ?   0.563   ?     ?     ?     ?     ?     ?     ?     ?     ?     ?     ?     ?     ?   
Notharctus          ?   0.161   ?   0.593 0.725 0.964 0.860 0.341 0.841 0.537 0.880 0.609   ?   0.767 0.762 1.096 0.785 2.548 1.130 1.238 1.010 1.109 0.749 1.255 0.615 1.745 1.137 0.321 0.912 2.461   ?   0.092 0.122 1.257 1.955   ?     ?     ?   0.842 2.129 1.484 0.750 0.948 0.946 0.860 0.724 5.697 
Adapis              ?     ?     ?     ?     ?     ?     ?     ?     ?     ?     ?     ?     ?     ?     ?     ?     ?     ?     ?     ?     ?     ?     ?     ?     ?     ?     ?     ?     ?     ?     ?     ?     ?     ?     ?     ?     ?     ?     ?     ?     ?     ?     ?     ?     ?     ?     ?   
Tribosphenomys      ?     ?     ?   0.778 1.231   ?   0.613 0.258   ?   0.476 1.261   ?     ?   1.065 0.855   ?   0.576   ?     ?     ?   1.486 0.893 0.862 1.000   ?     ?     ?     ?     ?     ?     ?     ?     ?     ?     ?     ?     ?     ?     ?     ?     ?     ?     ?     ?     ?     ?     ?   
Paramys             ?     ?     ?     ?     ?     ?     ?     ?     ?     ?     ?     ?     ?     ?     ?     ?   0.838   ?     ?     ?   1.082 0.934 0.666   ?     ?     ?     ?     ?     ?     ?     ?     ?     ?     ?     ?     ?     ?     ?     ?     ?     ?     ?     ?     ?     ?     ?     ?   
Rhombomylus         ?     ?     ?     ?   0.848   ?     ?     ?     ?     ?     ?     ?     ?     ?     ?     ?     ?     ?     ?     ?   0.650 0.897 0.947 0.929 0.463   ?     ?     ?     ?     ?     ?     ?     ?     ?     ?     ?     ?     ?     ?     ?     ?     ?     ?     ?     ?     ?     ?   
Gomphos             ?     ?     ?   0.702 0.947 0.896 0.761 0.212 1.012 0.454 1.985 0.970 0.875 0.793 0.754 0.616 0.506 2.862 1.408 0.973 0.920 1.042 0.804 0.991 0.460 2.077 1.687 0.222 0.754 2.670   ?   0.203 0.121 0.517   ?     ?     ?     ?     ?     ?     ?     ?     ?     ?     ?     ?     ?   
Blarina             ?     ?     ?   0.500 1.667   ?   0.785 0.450   ?   0.483 1.218   ?     ?   0.523 0.333 1.000 1.065 1.745 1.780 1.780 1.238 1.000 0.553 0.385 4.513 1.780 1.838 0.359 0.701 2.601   ?   0.148 0.138 1.010   ?     ?     ?     ?     ?     ?     ?     ?     ?     ?     ?     ?     ?   
Solenodon           ?     ?     ?     ?     ?   1.049   ?     ?   0.547   ?     ?     ?     ?     ?   0.746 0.706   ?     ?   1.249 1.309 1.153   ?     ?     ?     ?   1.833 0.814 0.528 0.576   ?     ?     ?     ?     ?     ?     ?     ?     ?     ?     ?     ?     ?     ?     ?     ?     ?     ?   
Eoryctes            ?     ?     ?   0.810   ?     ?   0.534 0.226   ?   0.430 1.733   ?     ?   0.881 0.517   ?     ?     ?     ?     ?     ?     ?     ?     ?     ?     ?     ?   0.293 0.753 2.461   ?   0.212 0.071 0.607   ?     ?     ?     ?     ?     ?     ?     ?     ?     ?     ?     ?     ?   
Potamogale          ?     ?     ?   0.763 1.000 0.742 0.557 0.167 0.615 0.333 1.143   ?     ?   1.000 1.049 0.762 0.838 1.920 1.152 1.912 2.167 0.636 1.161 0.981 0.227 1.606 1.107 0.451 0.347 2.234   ?   0.108 0.080 0.345   ?     ?     ?     ?     ?     ?     ?     ?     ?     ?     ?     ?     ?   
Rhynchocyon         ?     ?     ?   0.587 1.000 0.630 0.919 0.247 0.882 0.404 1.076   ?     ?   0.677 0.766   ?   0.785   ?     ?     ?   0.982 0.909 0.700 0.440 0.351 2.548 3.386 0.590 0.887 2.251   ?   0.148 0.036 1.217   ?     ?     ?     ?     ?     ?     ?     ?     ?     ?     ?     ?     ?   
Procavia            ?   1.295   ?     ?     ?   0.733   ?     ?   0.887   ?     ?     ?     ?     ?   1.196   ?     ?   2.234   ?     ?   1.059   ?     ?     ?     ?   1.187 0.700 0.189   ?     ?     ?     ?     ?     ?   1.257 0.359 3.089 1.386 1.146   ?     ?     ?     ?     ?     ?     ?     ?   
Chaetophractus      ?     ?     ?     ?     ?     ?     ?     ?     ?     ?     ?     ?     ?     ?     ?     ?     ?     ?     ?     ?     ?     ?     ?     ?     ?     ?     ?     ?   1.530   ?     ?   0.115   ?   0.891   ?     ?     ?     ?     ?     ?     ?     ?     ?     ?     ?     ?     ?   
Bradypus            ?     ?     ?     ?     ?     ?     ?     ?     ?     ?     ?     ?     ?     ?     ?     ?     ?     ?     ?     ?     ?     ?     ?     ?     ?   2.041 0.407 0.201 0.930   ?     ?   0.185   ?     ?   2.286 0.214 2.478 1.398 1.270   ?     ?     ?     ?   0.544 0.461   ?   4.172 
Tamandua            ?     ?     ?     ?     ?     ?     ?     ?     ?     ?     ?     ?     ?     ?     ?     ?     ?     ?     ?     ?     ?     ?     ?     ?     ?     ?     ?   0.442 3.225   ?     ?     ?   0.152   ?     ?     ?     ?     ?     ?     ?     ?     ?     ?     ?     ?     ?     ?   
Puercolestes        ?     ?     ?   0.961   ?     ?   0.699 0.449   ?   0.506 0.943   ?     ?   0.918 0.724 0.729 0.855 1.693 1.507 2.624 1.226 0.803 0.662   ?     ?     ?     ?     ?     ?     ?     ?     ?     ?     ?     ?     ?     ?     ?     ?     ?     ?     ?     ?     ?     ?     ?     ?   
Chacopterygus       ?     ?     ?   0.556   ?     ?   0.492 0.259   ?   0.492 1.490   ?     ?     ?     ?     ?     ?     ?     ?     ?     ?     ?     ?     ?     ?     ?     ?     ?     ?     ?     ?     ?     ?     ?     ?     ?     ?     ?     ?     ?     ?     ?     ?     ?     ?     ?     ?   
Betonnia            ?     ?     ?     ?     ?     ?   0.573 0.232   ?   0.411 1.356   ?     ?     ?     ?   0.960 0.750 1.693 1.310 2.065 1.829 0.917 0.670 0.852   ?     ?     ?     ?     ?     ?     ?     ?     ?     ?     ?     ?     ?     ?     ?     ?     ?     ?     ?     ?     ?     ?     ?   
Procerberus         ?     ?     ?     ?     ?     ?     ?     ?     ?     ?     ?     ?     ?     ?     ?     ?     ?     ?     ?     ?     ?     ?     ?     ?     ?     ?     ?     ?     ?     ?     ?     ?     ?     ?     ?     ?     ?     ?     ?     ?     ?     ?     ?     ?     ?     ?     ?   
Dissacus            ?     ?     ?     ?     ?     ?     ?     ?     ?     ?     ?     ?     ?     ?     ?     ?     ?     ?     ?     ?     ?     ?     ?     ?     ?     ?     ?     ?     ?     ?     ?     ?     ?     ?   2.269   ?     ?     ?     ?   2.496 1.588   ?     ?     ?     ?   0.743   ?   
Chriacus            ?     ?     ?     ?   0.623 0.842   ?     ?     ?     ?     ?     ?     ?     ?     ?   0.833 0.646 2.234 1.200 1.091 0.699 1.091 0.872   ?     ?     ?     ?     ?     ?     ?     ?     ?     ?     ?     ?     ?     ?     ?     ?     ?     ?     ?     ?     ?     ?     ?     ?   
Eohippus            ?     ?     ?     ?   0.979   ?     ?     ?     ?     ?     ?     ?     ?     ?     ?   0.844 0.873   ?   0.824 1.508 1.018 1.012 0.687 1.038 0.726   ?     ?     ?     ?     ?     ?     ?     ?     ?     ?     ?     ?     ?     ?     ?     ?     ?     ?     ?     ?     ?     ?   
Hyracotherium       ?     ?   0.248 0.619 0.984 0.891 0.834 0.216   ?   0.374 1.127   ?     ?   0.925 0.978 0.667 0.646 2.601 1.436 1.332 0.663 0.996 0.691 1.055 0.559 1.920   ?     ?     ?     ?     ?     ?     ?     ?     ?     ?     ?     ?     ?     ?     ?     ?     ?     ?     ?     ?     ?   
Protoselene         ?     ?     ?     ?     ?     ?     ?     ?     ?     ?     ?     ?     ?     ?     ?     ?     ?     ?     ?     ?     ?     ?     ?     ?     ?     ?     ?     ?     ?     ?     ?     ?     ?     ?     ?     ?     ?     ?     ?     ?     ?     ?     ?     ?     ?     ?     ?   
Hapalodectes        ?   0.455   ?   0.979   ?     ?   1.153 0.203   ?   0.757 0.880   ?     ?     ?     ?     ?     ?     ?     ?     ?     ?     ?     ?     ?     ?     ?   1.807 0.335 0.546 1.937   ?   0.060 0.065 0.567 1.833   ?     ?     ?     ?     ?     ?     ?     ?     ?     ?     ?     ?   
Pachyaena           ?     ?     ?     ?     ?     ?     ?     ?     ?     ?     ?     ?     ?     ?     ?     ?     ?     ?     ?     ?     ?     ?     ?     ?     ?   2.374   ?   0.386   ?     ?     ?     ?     ?     ?     ?     ?     ?     ?     ?     ?     ?     ?     ?     ?     ?     ?     ?   
Ankalagon           ?     ?     ?     ?   1.000 0.969   ?     ?     ?     ?     ?     ?     ?     ?     ?   0.947 1.012 1.833 1.145 1.327 1.770 0.787 0.595 0.834 0.631 2.304   ?     ?     ?     ?     ?     ?     ?     ?     ?     ?     ?     ?     ?     ?     ?     ?     ?     ?     ?     ?     ?   
Eoconodon           ?     ?     ?   1.235 1.105   ?   0.721 0.140   ?   0.445 1.230   ?     ?   0.811 0.883 0.871   ?   1.902 1.062 1.648 1.168 0.949 0.806 1.078 0.796 1.920   ?     ?     ?     ?     ?     ?     ?     ?     ?     ?     ?     ?     ?     ?     ?     ?     ?     ?     ?     ?     ?   
Mimatuta            ?     ?     ?     ?   1.000   ?     ?     ?     ?     ?     ?     ?     ?     ?     ?   0.867 0.785   ?   1.154 1.154 1.786 1.032 0.821   ?     ?     ?     ?     ?     ?     ?     ?     ?     ?     ?     ?     ?     ?     ?     ?     ?     ?     ?     ?     ?     ?     ?     ?   
Oxyclaenus          ?     ?     ?   0.842 0.724 0.952 0.814 0.328 0.923 0.349 1.211 0.991   ?   0.725 0.620 0.818 0.384 2.112 1.102 1.355 1.098 0.970 0.788 0.847 0.436 2.251   ?     ?     ?     ?     ?     ?     ?     ?     ?     ?     ?     ?     ?     ?     ?     ?     ?     ?     ?     ?     ?   
Cantius             ?     ?     ?   0.577   ?     ?   0.693 0.192 0.833 0.463 1.161   ?     ?   0.846 0.804   ?     ?     ?     ?     ?     ?     ?     ?     ?     ?     ?     ?     ?     ?     ?     ?     ?     ?     ?     ?     ?   2.461 0.836   ?     ?     ?     ?     ?     ?     ?   0.824   ?   
Apatemys            ?     ?     ?     ?   1.437 0.707   ?     ?     ?     ?     ?     ?     ?     ?     ?   0.649   ?     ?   2.262 3.067 0.886 0.923 0.724   ?     ?     ?     ?     ?     ?     ?     ?     ?     ?     ?     ?     ?     ?     ?     ?     ?     ?     ?     ?     ?     ?     ?     ?   
Thryptacodon        ?     ?     ?     ?     ?     ?   0.724 0.189   ?   0.532 1.404   ?     ?   0.978   ?     ?     ?     ?     ?     ?     ?     ?     ?     ?     ?     ?     ?     ?     ?     ?     ?     ?     ?     ?     ?     ?     ?     ?     ?     ?     ?     ?     ?     ?     ?     ?     ?   
Desmatoclaenus      ?     ?     ?     ?   1.140 0.866 0.679 0.202 0.857 0.440 1.300 0.929 0.821 0.771 0.770 0.902   ?     ?   1.135 0.792 1.282 1.089 0.966   ?     ?     ?     ?     ?     ?     ?     ?     ?     ?     ?     ?     ?     ?     ?     ?     ?     ?     ?     ?     ?     ?     ?     ?   
Loxolophus          ?   1.724   ?   0.568 0.958 0.940 0.778 0.247 0.826 0.518 1.514 0.785   ?   0.912 0.737 0.915 0.593 2.112 1.217 1.388 0.919 1.028 0.858 0.747   ?   2.077   ?   0.498 0.521 2.461   ?     ?     ?     ?     ?     ?     ?     ?     ?     ?     ?     ?     ?     ?     ?     ?     ?   
Lambertocyon        ?     ?     ?     ?   0.930 0.960   ?     ?     ?     ?     ?     ?     ?     ?     ?   0.857   ?     ?   1.370 1.256 0.796 0.978 0.917   ?     ?     ?     ?     ?     ?     ?     ?     ?     ?     ?     ?     ?     ?     ?     ?     ?     ?     ?     ?     ?     ?     ?     ?   
Didelphodus         ?     ?     ?   0.701   ?     ?   0.656 0.291   ?   0.604 1.213   ?     ?   0.888 0.829 0.826 0.890   ?   1.509 1.654 1.018 0.876 0.505 0.980   ?     ?     ?     ?     ?     ?     ?     ?     ?     ?     ?     ?     ?     ?     ?     ?     ?     ?     ?     ?     ?     ?     ?   
Acmeodon            ?     ?     ?   0.864 0.618   ?   0.588 0.408   ?   0.385 1.382   ?     ?   0.758 0.506 1.018 0.663 1.658 0.839 1.500 1.322 0.451 0.510 0.987   ?     ?     ?     ?     ?     ?     ?     ?     ?     ?     ?     ?     ?     ?     ?     ?     ?     ?     ?     ?     ?     ?     ?   
Gelastops           ?     ?     ?     ?   0.850   ?   0.617 0.368 1.134 0.492 1.393 1.188   ?     ?     ?   0.881 0.733 1.658 1.529 2.172 1.315 0.721 0.779 0.800 0.406 2.094   ?     ?     ?     ?     ?     ?     ?     ?     ?     ?     ?     ?     ?     ?     ?     ?     ?     ?     ?     ?     ?   
Utaetus             ?     ?     ?     ?     ?     ?     ?     ?     ?     ?     ?     ?     ?     ?     ?     ?     ?   1.641   ?     ?     ?     ?     ?     ?     ?   2.304   ?     ?   1.204   ?     ?     ?   0.115   ?     ?     ?     ?     ?   0.966   ?     ?     ?     ?     ?     ?     ?     ?   
Bunophorus          ?     ?     ?     ?   0.933 0.986 0.757 0.234 1.000 0.458 0.944 0.969 0.710 0.953 0.914 0.729 0.471 2.356 1.114 1.412 0.711 1.075 1.108 1.153 0.792 1.972   ?     ?     ?     ?     ?     ?     ?     ?     ?     ?     ?     ?     ?     ?     ?     ?     ?     ?     ?     ?     ?   
Tubulodon           ?     ?     ?     ?   1.298   ?     ?     ?     ?     ?     ?     ?     ?     ?     ?     ?     ?   2.897   ?   1.590 1.059 0.713 0.617   ?     ?     ?     ?     ?     ?     ?     ?     ?     ?     ?     ?     ?     ?     ?     ?     ?     ?     ?     ?     ?     ?     ?     ?   
Adapisorex          ?     ?     ?     ?   1.250   ?   0.737 0.368 0.818 0.474 0.900   ?     ?   0.947   ?     ?   0.855   ?     ?     ?   0.990 0.967 0.627 0.500   ?     ?     ?     ?     ?     ?     ?     ?     ?     ?     ?     ?     ?     ?     ?     ?     ?     ?     ?     ?     ?     ?     ?   
Echinosorex       0.678 0.431 0.216 0.597 1.018 0.885 0.885 0.238 0.912 0.455 0.696 0.861 1.047 0.695 0.747 0.627 0.925 1.833 1.491 1.305 1.342 1.185 0.799 0.713 0.460 1.466   ?   0.425 0.448 2.217 1.831 0.066 0.084 0.572   ?     ?     ?     ?   1.297   ?     ?     ?     ?     ?     ?     ?     ?   
Litocherus          ?     ?     ?     ?   1.000 0.714 0.619 0.223 1.259 0.442 1.288 1.321 0.692 0.812 0.776 0.722 0.663   ?   1.462 1.267 1.000 0.875 0.889 0.708 0.688 2.374   ?     ?     ?     ?     ?     ?     ?     ?     ?     ?     ?     ?     ?     ?     ?     ?     ?     ?     ?     ?     ?   
Escavadodon         ?     ?     ?     ?     ?     ?   0.871 0.226 1.000 0.742 1.200 0.778   ?     ?     ?     ?     ?     ?     ?     ?     ?     ?     ?     ?     ?     ?     ?     ?     ?     ?     ?     ?     ?     ?     ?     ?     ?     ?     ?     ?     ?     ?     ?     ?     ?     ?     ?   
Centetodon          ?     ?     ?     ?   0.915   ?     ?     ?     ?     ?     ?     ?     ?     ?     ?   0.826   ?     ?   2.439 1.404 1.433 1.057 0.798   ?     ?     ?     ?     ?     ?     ?     ?     ?     ?     ?     ?     ?     ?     ?     ?     ?     ?     ?     ?     ?     ?     ?     ?   
Prolimnocyon        ?     ?     ?     ?   0.970 0.912   ?     ?     ?     ?     ?     ?     ?     ?     ?   0.916   ?     ?   1.112 3.239 1.504 0.693 0.513   ?   0.619   ?     ?     ?     ?     ?     ?     ?     ?     ?     ?     ?     ?     ?     ?     ?     ?     ?     ?     ?     ?     ?     ?   
Pyrocyon            ?     ?     ?     ?   1.000 0.901   ?     ?     ?     ?     ?     ?     ?     ?     ?   0.713 0.855 1.937 1.209 2.025 2.138 0.835 0.801 0.928   ?     ?     ?     ?     ?     ?     ?     ?     ?     ?     ?     ?     ?     ?     ?     ?     ?     ?     ?     ?     ?     ?     ?   
Molinodus           ?     ?     ?   0.802   ?     ?   0.684 0.206 1.084 0.576 1.143 1.084   ?   0.837 0.782 0.861 0.750 2.129 1.016 1.377 1.444 0.876 0.756 0.908   ?   1.955   ?     ?     ?     ?     ?     ?     ?     ?     ?     ?     ?     ?     ?     ?     ?     ?     ?     ?     ?     ?     ?   
Prodiacodon         ?     ?     ?   0.714   ?     ?   0.693 0.334   ?   0.562 0.960   ?     ?   0.840 0.736   ?     ?     ?     ?     ?     ?     ?     ?     ?     ?     ?     ?     ?     ?     ?     ?     ?     ?     ?     ?     ?     ?     ?     ?     ?     ?     ?     ?     ?     ?     ?     ?   
Wyolestes           ?     ?     ?     ?   0.842 0.892 0.915 0.275   ?   0.540 0.800   ?     ?   0.964 0.621 0.884 0.838 1.885 1.263 2.000 1.171 0.774 0.569 0.659 0.799 2.426   ?     ?     ?     ?     ?     ?     ?     ?     ?     ?     ?     ?     ?     ?     ?     ?     ?     ?     ?     ?     ?   
Palaeanodon         ?     ?     ?     ?     ?     ?     ?     ?     ?     ?     ?     ?     ?     ?     ?     ?     ?     ?     ?     ?     ?     ?     ?     ?     ?     ?     ?     ?     ?     ?     ?     ?     ?     ?     ?     ?     ?     ?     ?     ?     ?     ?     ?     ?     ?     ?     ?   
Eomanis             ?     ?     ?     ?     ?     ?     ?     ?     ?     ?     ?     ?     ?     ?     ?     ?     ?     ?     ?     ?     ?     ?     ?     ?     ?   2.443   ?   0.382 0.850   ?     ?     ?     ?     ?   2.217 0.151 2.827   ?   0.818 2.583 1.431 1.518 1.927 0.931   ?   1.135 4.139 
Eurotamandua        ?     ?     ?     ?     ?     ?     ?     ?     ?     ?     ?     ?     ?     ?     ?     ?     ?     ?     ?     ?     ?     ?     ?     ?     ?   2.513   ?   0.405 1.529   ?     ?     ?     ?     ?   2.391 0.268 2.321 1.267 0.777   ?     ?     ?   1.045 0.836 0.972 1.413 4.524 
Mixodectes          ?     ?     ?     ?   1.139   ?   0.694 0.121   ?   0.636 1.468   ?     ?   0.929 0.894 0.552 0.611 1.833 0.845 1.592 0.849 1.169 0.841 0.923   ?     ?     ?     ?     ?     ?     ?     ?     ?     ?     ?     ?     ?     ?     ?     ?     ?     ?     ?     ?     ?     ?     ?   
Leptacodon          ?     ?     ?   0.875 0.831 0.799 0.915 0.410   ?   0.393 0.907   ?     ?   1.008 0.757 0.729 0.942 1.676 1.436 2.383 1.326 1.167 0.981 0.769 0.381 1.937   ?     ?     ?     ?     ?     ?     ?     ?     ?     ?     ?     ?     ?     ?     ?     ?     ?     ?     ?     ?     ?   
Palaeoryctes        ?     ?     ?   0.921 1.200 0.805 0.743 0.278 0.794 0.604 0.661 0.375   ?   1.118 0.588 0.768 0.524 1.379 1.679 3.163 1.625 0.627 0.988 1.014   ?   2.217 1.821   ?     ?     ?     ?     ?     ?     ?     ?     ?     ?     ?     ?     ?     ?     ?     ?     ?     ?     ?     ?   
Aaptoryctes         ?     ?     ?   1.253 0.909 0.774 0.521 0.375 0.818 0.333 0.833   ?     ?   0.792   ?   0.815 0.785   ?   1.364 2.000 1.555 0.826 1.000 0.681 1.217 2.339   ?     ?     ?     ?     ?     ?     ?     ?     ?     ?     ?     ?     ?     ?     ?     ?     ?     ?     ?     ?     ?   
Pararyctes          ?     ?     ?     ?     ?     ?   0.810 0.334   ?   0.609 0.780   ?     ?   1.008   ?   0.870 0.681   ?   1.560 1.608 1.184 0.829 0.809   ?     ?     ?     ?     ?     ?     ?     ?     ?     ?     ?     ?     ?     ?     ?     ?     ?     ?     ?     ?     ?     ?     ?     ?   
Aphronorus          ?     ?     ?   0.834 0.833 0.551 0.628 0.133   ?   0.475 0.775   ?   0.669   ?     ?   0.784 0.524 1.868 1.257 1.448 1.385 0.952 0.996 0.909 0.553 2.112   ?     ?   0.429 2.601   ?     ?     ?     ?     ?     ?     ?     ?     ?     ?     ?     ?     ?     ?     ?     ?     ?   
Bessoecetor         ?     ?     ?   0.696 1.222   ?   0.694 0.306   ?   0.444 1.667   ?     ?     ?     ?   0.824 0.628   ?   1.500 1.628 1.172 1.024 0.713 1.212 0.655   ?     ?     ?     ?     ?     ?     ?     ?     ?     ?     ?     ?     ?     ?     ?     ?     ?     ?     ?     ?     ?     ?   
Palaeosinopa        ?     ?     ?   2.748 0.905   ?   0.782 0.261 0.786 0.348 0.650 0.857   ?   1.496 0.792 0.685 0.768 1.885 2.085 2.213 0.865 0.879 0.801 0.904   ?   2.217   ?     ?     ?     ?     ?     ?     ?     ?     ?     ?     ?     ?     ?     ?     ?     ?     ?     ?     ?     ?     ?   
Anisonchus          ?     ?     ?   0.985 1.333 0.854 0.487 0.118 0.885 0.276 1.063 0.962 0.880 0.842 0.973 0.903 0.559 1.780 1.214 1.478 1.500 0.946 0.925 1.194   ?   1.815   ?     ?     ?     ?     ?     ?     ?     ?     ?     ?     ?     ?     ?     ?     ?     ?     ?     ?     ?     ?     ?   
Conacodon           ?     ?     ?     ?   0.768 0.910 0.519 0.127 0.849 0.181 1.450 0.804 0.888   ?     ?   0.730 0.820 1.780 1.420 1.704 1.233 0.955 0.845 0.924   ?     ?     ?     ?     ?     ?     ?     ?     ?     ?     ?     ?     ?     ?     ?     ?     ?     ?     ?     ?     ?     ?     ?   
Ectoconus         1.473   ?     ?   0.663 0.863 1.284 0.655 0.266 1.085 0.583 0.955 1.766 0.482 0.921 0.846 1.068 0.524   ?   0.833 1.000 0.786 1.032 0.776   ?     ?     ?     ?   0.405 0.560 2.461   ?     ?     ?     ?     ?   0.357   ?     ?     ?     ?     ?     ?     ?     ?     ?     ?     ?   
Hemithlaeus         ?     ?     ?     ?     ?     ?   0.608 0.239 1.102 0.340 0.928 0.829 1.128   ?     ?   1.000 0.855 1.745 1.000 1.000 1.320 0.836 1.006   ?     ?     ?     ?     ?     ?     ?     ?     ?     ?     ?     ?     ?     ?     ?     ?     ?     ?     ?     ?     ?     ?     ?     ?   
Periptychus         ?     ?     ?     ?     ?   1.066 0.584 0.247 1.193 0.340 1.668 0.902 0.802 0.795 0.874 0.994 0.541 2.007 1.018 1.064 1.616 1.036 0.963   ?   1.778   ?     ?     ?     ?     ?     ?     ?     ?     ?     ?     ?     ?     ?     ?     ?     ?     ?     ?     ?     ?     ?     ?   
Haploconus          ?     ?     ?   1.012 0.941 1.174 0.607 0.165   ?   0.445 0.143   ?     ?     ?     ?   0.792 0.803 2.041 1.214 1.262 1.459 1.014 0.887 0.885 0.584   ?     ?     ?     ?     ?     ?     ?     ?     ?     ?     ?     ?     ?     ?     ?     ?     ?     ?     ?     ?     ?     ?   
Tetraclaenodon      ?     ?     ?   0.624 0.807 0.939 0.706 0.248 0.829 0.396 1.136 0.947 0.573 0.797 0.716 0.858 0.454 1.990 1.074 1.187 0.994 0.984 0.865 0.854   ?   1.885   ?     ?     ?     ?     ?     ?     ?     ?     ?     ?     ?     ?     ?     ?     ?     ?     ?     ?     ?     ?     ?   
Copecion            ?     ?     ?     ?     ?     ?     ?     ?     ?     ?     ?     ?     ?     ?     ?     ?     ?     ?     ?     ?     ?     ?     ?     ?     ?     ?     ?     ?     ?     ?     ?     ?     ?     ?     ?     ?     ?     ?   0.993   ?     ?     ?     ?     ?     ?     ?   2.675 
Ectocion            ?     ?     ?   0.651 1.020   ?   0.694 0.288 0.933 0.405 1.176 1.000 0.448   ?     ?   0.823 0.820 2.182 1.351 1.310 0.900 0.951 0.829 0.740   ?     ?     ?     ?     ?     ?     ?     ?     ?     ?     ?     ?     ?     ?     ?     ?     ?     ?     ?     ?     ?     ?     ?   
Saxonella           ?     ?     ?     ?   0.731 1.084   ?     ?     ?     ?     ?     ?     ?     ?     ?     ?     ?     ?     ?     ?     ?     ?     ?     ?     ?     ?     ?     ?     ?     ?     ?     ?     ?     ?     ?     ?     ?     ?     ?     ?     ?     ?     ?     ?     ?     ?     ?   
Cynocephalus        ?     ?     ?     ?     ?     ?     ?     ?     ?     ?     ?     ?     ?     ?     ?     ?     ?     ?     ?     ?     ?     ?     ?     ?     ?     ?     ?     ?     ?     ?     ?     ?     ?     ?     ?     ?     ?     ?     ?     ?     ?     ?     ?     ?     ?     ?     ?   
Onychodectes        ?     ?     ?   0.798   ?     ?   0.679 0.127   ?   0.512 1.788   ?     ?   0.915 0.869   ?   1.092   ?     ?     ?   1.184 0.965 0.642 0.932   ?     ?     ?     ?     ?     ?     ?     ?     ?     ?     ?     ?     ?     ?     ?     ?     ?     ?     ?     ?     ?     ?     ?   
Uropsilus           ?     ?     ?   0.416 1.000 0.655 0.994 0.380 1.232 0.487 1.027 1.125 0.762 0.715 0.682 0.829 0.855 1.798 1.298 1.189 1.057 1.125 0.654 0.688 0.333 1.745   ?   0.384 0.941 2.793   ?   0.080 0.131 2.074   ?     ?     ?     ?     ?     ?     ?     ?     ?     ?     ?     ?     ?   
Desmana             ?     ?     ?     ?     ?     ?     ?     ?     ?     ?     ?     ?     ?     ?     ?     ?     ?     ?     ?     ?     ?     ?     ?     ?     ?     ?     ?     ?     ?     ?     ?     ?     ?     ?     ?     ?     ?     ?     ?     ?     ?     ?     ?     ?     ?     ?     ?   
Homogalax           ?     ?     ?   0.714   ?     ?   0.753 0.286   ?   0.555 0.924   ?     ?   1.089 1.089   ?     ?     ?     ?     ?     ?     ?     ?     ?     ?     ?   1.441 0.516 0.517 2.216   ?   0.082 0.008   ?     ?     ?     ?     ?     ?     ?     ?     ?     ?     ?     ?     ?     ?   
Goniacodon          ?     ?     ?     ?     ?     ?     ?     ?     ?     ?     ?     ?     ?     ?     ?   0.723 0.838 1.780 1.369 1.452 1.098 0.924 0.699 0.530   ?     ?     ?     ?     ?     ?     ?     ?     ?     ?     ?     ?     ?     ?     ?     ?     ?     ?     ?     ?     ?     ?     ?   
Tupaia              ?     ?     ?   0.621 0.766 0.805 0.839 0.342 0.970 0.528 1.487 0.965   ?   0.766 0.695 0.718 0.750 1.798 1.225 1.726 1.276 1.004 0.593 0.797 0.336 2.164   ?   0.451 0.473 2.583   ?     ?     ?   1.478   ?     ?     ?     ?     ?     ?     ?     ?     ?     ?     ?     ?     ?   
Viverravus          ?     ?     ?   1.149 1.160 0.779   ?     ?     ?     ?     ?     ?     ?     ?     ?   0.850 0.838 1.798 1.118 1.818 0.895 0.864 0.611 0.661 0.636 1.902   ?     ?     ?     ?     ?     ?     ?     ?     ?     ?     ?     ?     ?     ?     ?     ?     ?     ?     ?     ?     ?   
Arctocyon           ?     ?     ?     ?   1.128   ?   0.835 0.200 0.985 0.407 1.211 1.029 0.993   ?     ?   1.076   ?     ?   0.990 1.102 1.126 0.954 0.881   ?     ?     ?     ?     ?     ?     ?     ?     ?     ?     ?     ?     ?     ?     ?     ?     ?     ?     ?     ?     ?     ?     ?     ?   
Homacodon           ?     ?     ?     ?     ?     ?     ?     ?     ?     ?     ?     ?     ?     ?     ?     ?     ?     ?     ?     ?     ?     ?     ?     ?     ?     ?     ?     ?     ?   2.548   ?     ?     ?     ?     ?     ?     ?     ?     ?     ?     ?     ?     ?     ?     ?     ?     ?   
Teilhardimys        ?     ?     ?   0.850   ?     ?   0.851 0.258 1.055 0.304 1.056 0.685 1.024   ?     ?   0.786 1.222 1.990 1.818 1.143 1.041 0.945 0.367 0.429 1.014 2.129   ?     ?     ?     ?     ?     ?     ?     ?     ?     ?     ?     ?     ?   2.147 1.222 2.059 0.770   ?     ?   1.410   ?   
Orthaspidotherium    ?     ?     ?   0.650   ?     ?   0.895 0.579 0.815 0.368 0.737 0.852 0.826 0.967   ?     ?     ?     ?     ?     ?     ?     ?     ?     ?     ?     ?     ?   0.295 1.078 2.478   ?     ?   0.275   ?     ?     ?     ?     ?     ?     ?     ?     ?     ?     ?     ?     ?     ?   
Pleuraspidotherium    ?     ?     ?     ?   1.091 0.805   ?     ?     ?     ?     ?     ?     ?     ?     ?     ?     ?     ?     ?     ?     ?     ?     ?     ?     ?     ?     ?     ?     ?     ?     ?     ?     ?     ?   2.618   ?   2.234 1.234 0.988 2.478 1.536 0.838 0.599   ?     ?   0.503   ?   
Hilalia             ?     ?     ?   0.700   ?     ?   0.868 0.235   ?   0.426   ?     ?     ?     ?     ?     ?     ?     ?     ?     ?     ?     ?     ?     ?     ?     ?     ?     ?     ?     ?     ?     ?     ?     ?     ?     ?     ?     ?     ?     ?     ?     ?     ?     ?     ?     ?     ?   
Heptodon            ?     ?     ?     ?     ?     ?     ?     ?     ?     ?     ?     ?     ?     ?     ?     ?     ?     ?     ?     ?     ?     ?     ?     ?     ?     ?     ?     ?     ?     ?     ?     ?     ?     ?     ?     ?     ?     ?     ?     ?     ?     ?     ?     ?     ?     ?     ?   
Mesonyx             ?     ?     ?     ?     ?     ?     ?     ?     ?     ?     ?     ?     ?     ?     ?     ?     ?     ?     ?     ?     ?     ?     ?     ?     ?     ?     ?     ?     ?     ?     ?     ?     ?     ?     ?     ?     ?     ?     ?     ?     ?     ?     ?     ?     ?     ?     ?   
Sinonyx           0.508 0.962   ?   0.574 0.824 0.827 0.783 0.262 0.920 0.511 0.859 0.761   ?   0.586 0.488 0.672 0.698 1.833 1.489 1.956 1.921 0.902 0.455 0.671 0.450 2.234 1.421 0.469 0.934 2.670   ?   0.098 0.084 0.433   ?     ?     ?     ?     ?     ?     ?     ?     ?     ?     ?     ?     ?   
Macrocranion        ?     ?     ?   0.781 1.100 0.667 0.692 0.192   ?   0.346 0.500   ?     ?   0.808   ?   0.625 0.733 1.955 1.300 1.231 1.100 1.133 0.810 0.923 0.235 2.461   ?     ?     ?     ?     ?     ?     ?     ?     ?     ?     ?     ?     ?     ?     ?     ?     ?     ?     ?     ?     ?   
Alsaticopithecus    ?     ?     ?   1.135 1.096 1.189 0.687 0.157   ?   0.542 1.174   ?     ?   0.767 0.869   ?     ?     ?     ?     ?     ?     ?     ?     ?     ?     ?     ?     ?     ?     ?     ?     ?     ?     ?     ?     ?     ?     ?     ?     ?     ?     ?     ?     ?     ?     ?     ?   
Wyonycteris         ?     ?     ?     ?   0.635   ?   0.729 0.282 1.086 0.506 1.333 0.690   ?     ?     ?   0.670 0.593 1.972 1.763 1.576 1.339 1.034 0.659   ?     ?     ?     ?     ?     ?     ?     ?     ?     ?     ?     ?     ?     ?     ?     ?     ?     ?     ?     ?     ?     ?     ?     ?   
Parapternodus       ?     ?     ?     ?   0.737   ?     ?     ?     ?     ?     ?     ?     ?     ?     ?   0.880 0.977 1.553 1.409 4.133 2.059 0.520 0.721 1.000   ?     ?     ?     ?     ?     ?     ?     ?     ?     ?     ?     ?     ?     ?     ?     ?     ?     ?     ?     ?     ?     ?     ?   
Bisonalveus         ?     ?     ?     ?     ?     ?     ?     ?     ?     ?     ?     ?     ?     ?     ?   0.584 1.047 2.321 2.136 1.516 1.160 0.941 0.840   ?   0.801 2.094   ?     ?     ?     ?     ?     ?     ?     ?     ?     ?     ?     ?     ?     ?     ?     ?     ?     ?     ?     ?     ?   
Pentacodon          ?     ?     ?     ?   0.704   ?   0.541 0.230 0.742 0.500 1.000 0.871   ?     ?     ?   0.743 0.873   ?   1.423 2.056 1.333 0.923 0.696 0.586   ?   1.606   ?     ?     ?     ?     ?     ?     ?     ?     ?     ?     ?     ?     ?     ?     ?     ?     ?     ?     ?     ?     ?   
Asiostylops         ?     ?     ?   0.776 1.247 1.000 0.991 0.237   ?   0.440 1.709   ?     ?   1.010 1.022 0.647 1.100 1.833 1.614 1.716 1.810 1.167 0.580 1.191   ?   2.164   ?     ?     ?     ?     ?     ?     ?     ?     ?     ?     ?     ?     ?     ?     ?     ?     ?     ?     ?     ?     ?   
Arctostylops      0.403 0.203 0.093 0.766 1.214 0.832 0.905 0.460   ?   0.257 1.180   ?     ?   1.254 0.676   ?   0.977   ?     ?     ?   0.882 0.962 0.497 0.936 0.474   ?     ?     ?     ?     ?     ?     ?     ?     ?     ?     ?     ?     ?     ?     ?     ?     ?     ?     ?     ?     ?     ?   
Elpidophorus        ?     ?     ?     ?     ?     ?     ?     ?     ?     ?     ?     ?     ?     ?     ?     ?     ?     ?     ?     ?     ?     ?     ?     ?     ?     ?     ?     ?     ?     ?     ?     ?     ?     ?     ?     ?     ?     ?     ?     ?     ?     ?     ?     ?     ?     ?     ?   
Worlandia           ?     ?     ?     ?   1.063 1.000   ?     ?     ?     ?     ?     ?     ?     ?     ?   0.600   ?     ?   2.167 1.300 1.571 0.933 0.833 0.792   ?   2.566   ?     ?     ?     ?     ?     ?     ?     ?     ?     ?     ?     ?     ?     ?     ?     ?     ?     ?     ?     ?     ?   
Plagiomene          ?     ?     ?     ?   1.246 0.892 1.350 0.454 0.627 0.798 1.831 0.583   ?     ?     ?   0.773   ?     ?   1.760 1.294 1.201 0.901 0.866   ?     ?     ?     ?     ?     ?     ?     ?     ?     ?     ?     ?     ?     ?     ?     ?     ?     ?     ?     ?     ?     ?     ?     ?   
Elphidotarsius      ?     ?     ?     ?   1.153 0.461   ?     ?     ?     ?     ?     ?     ?     ?     ?   0.970   ?   2.129 1.184 1.432 1.279 1.054 1.012   ?   0.860 2.094   ?     ?     ?     ?     ?     ?     ?     ?     ?     ?     ?     ?     ?     ?     ?     ?     ?     ?     ?     ?     ?   
Esthonyx            ?     ?     ?   0.785 0.985 0.826 0.759 0.254   ?   0.573 1.708   ?     ?   0.879 0.913 1.416 0.349 2.409 1.000 1.270 1.025 0.921 0.939 1.086 1.173 2.321 1.093 0.444   ?   2.566   ?   0.075 0.120 1.366   ?     ?     ?     ?     ?     ?     ?     ?     ?     ?     ?     ?     ?   
Alcidedorbignya     ?     ?     ?   0.564 1.176 0.900 0.604 0.343 0.878 0.391 1.542 1.000   ?   0.941 0.850 0.775 0.925 2.094 1.400 1.510 1.529 0.885 0.709 1.216 0.459 1.606   ?     ?     ?     ?     ?     ?     ?     ?     ?     ?     ?     ?     ?     ?     ?     ?     ?     ?     ?     ?     ?   
Pantolambda         ?     ?     ?     ?   1.098   ?     ?     ?     ?     ?     ?     ?     ?     ?     ?   0.787 0.628 1.990 1.173   ?   0.887 0.878 0.443 1.295   ?     ?     ?     ?     ?     ?     ?     ?     ?     ?     ?     ?     ?     ?     ?     ?     ?     ?     ?     ?     ?     ?     ?   
Titanoides          ?     ?     ?   0.721   ?     ?   0.776 0.635   ?   0.302 0.979   ?     ?   1.160 1.232   ?     ?     ?     ?     ?     ?     ?     ?     ?     ?     ?     ?     ?     ?     ?     ?     ?     ?     ?     ?     ?     ?     ?     ?     ?     ?     ?     ?     ?     ?     ?     ?   
Coryphodon        0.271 0.378 0.318 0.724 0.864 1.024 0.717 0.528   ?   0.201 1.294   ?     ?   1.063 1.022 0.857 0.942 1.710 1.561 1.783 1.061 0.847 0.766 1.034 0.647 1.518 1.354 0.528 0.955 2.618   ?   0.095 0.094 0.803   ?     ?     ?     ?   0.632   ?     ?     ?     ?     ?     ?     ?   7.126 
Cyriacotherium      ?     ?     ?   0.786 1.018 0.958 0.819 0.512   ?   0.346 1.120   ?     ?   0.969   ?     ?   0.855   ?   1.091 1.200 0.920 1.016 0.656 1.065   ?     ?     ?     ?     ?     ?     ?     ?     ?     ?     ?     ?     ?     ?     ?     ?     ?     ?     ?     ?     ?     ?     ?   
Dipsalidictis       ?     ?     ?     ?   1.057 0.635   ?     ?     ?     ?     ?     ?     ?     ?     ?   1.000   ?     ?   1.702 2.703 2.068 0.647 0.676   ?   0.387   ?     ?     ?     ?     ?     ?     ?     ?     ?     ?     ?     ?     ?     ?     ?     ?     ?     ?     ?     ?     ?     ?   
Didymictis          ?     ?     ?   0.403   ?     ?   0.610 0.255   ?   0.546 0.930   ?     ?   0.556 0.642   ?     ?     ?     ?     ?     ?     ?     ?     ?     ?     ?     ?   0.513   ?     ?     ?     ?     ?     ?     ?     ?     ?     ?     ?     ?     ?     ?     ?     ?     ?     ?     ?   
Uintacyon           ?     ?     ?   0.864 1.057 0.774 0.529 0.344 0.863 0.497 1.921 0.830 0.477   ?     ?   0.871 0.925 1.955 1.152 1.198 1.053 0.871 0.642   ?     ?     ?     ?     ?     ?     ?     ?     ?     ?     ?     ?     ?     ?     ?     ?     ?     ?     ?     ?     ?     ?     ?     ?   
Claenodon           ?     ?     ?     ?   1.014 0.754 0.840 0.248   ?   0.486 1.297 1.228 0.603 0.740 0.545 0.991   ?     ?   1.002 1.387 0.852 0.984 0.810   ?   0.702   ?     ?   0.345   ?     ?     ?     ?     ?     ?     ?     ?     ?     ?     ?     ?     ?     ?     ?     ?     ?     ?     ?   
Anacodon            ?     ?     ?     ?     ?     ?     ?     ?     ?     ?     ?     ?     ?     ?     ?     ?     ?     ?     ?     ?     ?     ?     ?     ?     ?     ?     ?     ?     ?     ?     ?     ?     ?     ?     ?     ?     ?     ?     ?     ?     ?     ?     ?     ?     ?     ?     ?   
Apheliscus          ?     ?     ?     ?   0.867   ?     ?     ?     ?     ?     ?     ?     ?     ?     ?     ?   0.733   ?   0.769 1.444 1.000 1.000 0.607   ?     ?     ?     ?     ?     ?     ?     ?     ?     ?     ?     ?     ?     ?     ?     ?     ?     ?     ?     ?     ?     ?     ?     ?   
Haplomylus          ?     ?     ?     ?   1.261   ?     ?     ?     ?     ?     ?     ?     ?     ?     ?   1.025 0.611 2.164 1.287 1.198 0.957 1.091 0.837 0.730   ?     ?     ?     ?     ?     ?     ?     ?     ?     ?     ?     ?     ?     ?     ?     ?     ?     ?     ?     ?     ?     ?     ?   
Domnina             ?     ?     ?     ?     ?     ?     ?     ?     ?     ?     ?     ?     ?     ?     ?   1.111 0.663   ?   1.000 1.250 1.200 0.938 0.727 0.677 0.438 2.094   ?     ?     ?     ?     ?     ?     ?     ?     ?     ?     ?     ?     ?     ?     ?     ?     ?     ?     ?     ?     ?   
Tytthaena           ?     ?     ?   0.961   ?     ?   0.733 0.278 0.975 0.456 1.563   ?     ?     ?     ?     ?     ?     ?     ?     ?     ?     ?     ?     ?     ?     ?     ?     ?     ?     ?     ?     ?     ?     ?     ?     ?     ?     ?     ?     ?     ?     ?     ?     ?     ?     ?     ?   
Onychonycteris      ?     ?     ?   0.818   ?     ?     ?     ?     ?     ?     ?     ?     ?     ?   0.669   ?     ?     ?     ?     ?     ?     ?     ?     ?     ?     ?     ?   0.462   ?   2.566 4.478 0.184 0.113 0.956   ?   0.684   ?     ?   0.942   ?     ?     ?     ?   0.865 0.919   ?   6.558 
Icaronycteris       ?     ?     ?     ?     ?   0.917 0.458   ?     ?     ?     ?     ?     ?   0.917 1.182   ?     ?     ?     ?     ?   1.000   ?     ?     ?     ?     ?     ?   0.283 0.824   ?     ?     ?     ?     ?   1.641 0.835   ?   1.125 0.924   ?     ?     ?     ?   0.848 0.939   ?   6.000 
Lambdotherium       ?     ?     ?     ?   1.235 0.864   ?     ?     ?     ?     ?     ?     ?     ?     ?   0.773 0.838 2.321 1.375 1.054 1.147 0.920 0.632   ?     ?     ?     ?     ?     ?     ?     ?     ?     ?     ?     ?     ?     ?     ?     ?     ?     ?     ?     ?     ?     ?     ?     ?   
Litolophus          ?   1.219   ?   0.607 1.000 0.998 0.875 0.313   ?   0.380 0.970   ?     ?   1.260 1.068 0.256 0.750 2.059 2.996 1.535 0.995 1.046 0.639 1.515   ?   2.182 1.171 0.518 0.879 2.653   ?   0.066 0.082   ?     ?     ?     ?     ?     ?     ?     ?     ?     ?     ?     ?     ?     ?   
Gobiohyus           ?     ?     ?     ?   0.979 0.573 0.788 0.323 1.018 0.525 1.111   ?     ?   0.899   ?   1.029 0.454   ?   1.171 1.000 0.924 1.000 0.622 1.310   ?   2.041   ?     ?     ?     ?     ?     ?     ?     ?     ?     ?     ?     ?     ?     ?     ?     ?     ?     ?     ?     ?     ?   
Leptomeryx          ?   2.730   ?   0.910 1.404 1.304 0.809 0.273 0.858 0.366 1.108 0.858 0.846 0.946 0.829 0.670 0.663 2.251 1.590 1.064 1.345 1.144 0.733 0.884   ?   1.344 2.562 0.370 0.792 2.548   ?   0.124 0.102 0.498 1.990 0.454   ?   0.695 1.392   ?     ?     ?     ?     ?     ?   1.299 1.290 
Poebrotherium     0.280 0.258   ?   0.311 1.151 1.127 1.376 0.328 0.756 0.452 0.943 0.830 0.618 0.900 0.987   ?   0.873   ?     ?     ?   0.809 1.060 0.708 1.305 0.323   ?   1.660 0.471 1.903 2.356   ?   0.186 0.078 0.395   ?   0.683   ?     ?     ?   2.147 1.012 1.606   ?     ?     ?   1.501   ?   
Oreotalpa           ?     ?     ?     ?     ?     ?     ?     ?     ?     ?     ?     ?     ?     ?     ?   0.692 0.506   ?   1.667 1.132 1.000 1.053 0.704 0.636 0.640 1.536   ?     ?     ?     ?     ?     ?     ?     ?     ?     ?     ?     ?     ?     ?     ?     ?     ?     ?     ?     ?     ?   
Pakicetus           ?     ?     ?     ?     ?   1.161   ?     ?     ?     ?     ?     ?     ?     ?     ?     ?     ?     ?     ?     ?     ?     ?     ?     ?     ?     ?     ?     ?     ?   2.112   ?     ?   0.048 0.704   ?     ?     ?     ?     ?     ?     ?     ?     ?     ?     ?     ?     ?   
Rodhocetus          ?     ?     ?     ?     ?   0.990   ?     ?   1.000   ?     ?     ?     ?     ?     ?     ?     ?     ?     ?     ?   2.667   ?     ?     ?     ?   2.391   ?   0.555   ?     ?     ?     ?     ?     ?     ?     ?     ?     ?   1.188   ?     ?     ?     ?     ?     ?     ?     ?   
Indohyus            ?     ?     ?   0.750 1.068 0.931 0.861 0.208 0.972 0.564 0.923 1.139 0.878 1.099 1.022   ?   0.576 2.112   ?   1.333 0.920 1.140 0.677 1.481 1.014   ?     ?     ?     ?     ?     ?     ?     ?     ?     ?     ?     ?     ?     ?     ?     ?     ?     ?     ?     ?     ?     ?   
Elomeryx          0.342 0.939 0.702 0.437   ?     ?   1.095 0.411 0.959 0.380 0.930   ?     ?   1.025 1.420   ?     ?   2.147   ?     ?   1.063   ?     ?     ?     ?   1.763   ?   0.473 0.521   ?     ?     ?     ?     ?     ?     ?     ?     ?     ?     ?     ?     ?     ?     ?     ?     ?     ?   
Chambius            ?     ?     ?   0.911 0.967   ?   0.840 0.237   ?   0.359 0.922   ?     ?   0.500   ?   1.000 0.908   ?   1.000 1.077 1.333   ?     ?     ?     ?   2.112   ?     ?     ?     ?     ?     ?     ?     ?     ?     ?     ?     ?     ?     ?     ?     ?     ?     ?     ?     ?     ?   
Todralestes         ?     ?     ?   0.824 0.927 0.929 0.652 0.232 0.731 0.396 1.004 0.757   ?   0.919 0.689 0.872 1.100 1.745 1.340 1.409 1.342 0.825 0.531 0.876 1.124 1.693   ?     ?     ?     ?     ?     ?     ?     ?     ?     ?     ?     ?     ?     ?     ?     ?     ?     ?     ?     ?     ?   
Dilambdogale        ?     ?     ?     ?   1.079 0.876 0.691 0.391   ?   0.261 0.976   ?     ?   0.952   ?   0.808 0.628   ?   1.229 1.431 1.155 0.882 0.608   ?     ?     ?     ?     ?     ?     ?     ?     ?     ?     ?     ?     ?     ?     ?     ?     ?     ?     ?     ?     ?     ?     ?     ?   
Widanelfarasia      ?     ?     ?   0.917   ?     ?   0.714 0.485 1.140 0.363 1.487 1.326   ?   0.970   ?     ?     ?     ?     ?     ?     ?     ?     ?     ?     ?     ?     ?     ?     ?     ?     ?     ?     ?     ?     ?     ?     ?     ?     ?     ?     ?     ?     ?     ?     ?     ?     ?   
Protictis           ?     ?     ?   0.848 1.267 0.833 0.518 0.313 0.692 0.590 2.400 1.000   ?     ?     ?   0.744   ?     ?   1.248 1.200 0.907 0.950 0.582   ?     ?     ?     ?     ?     ?     ?     ?     ?     ?     ?     ?     ?     ?     ?     ?     ?     ?     ?     ?     ?     ?     ?     ?   
Lessnessina         ?     ?     ?   0.922 0.945 1.103 0.752 0.281   ?   0.501 1.147   ?     ?   0.774 0.704 0.694 0.716 2.409 1.520 1.175 1.036 1.040 0.789 0.528   ?     ?     ?     ?     ?     ?     ?     ?     ?     ?     ?     ?     ?     ?     ?     ?     ?     ?     ?     ?     ?     ?     ?   
Eritherium          ?     ?     ?   0.890   ?     ?   0.815 0.296   ?   0.383 1.103   ?     ?   0.802 0.924   ?     ?     ?     ?     ?     ?     ?     ?     ?     ?     ?     ?     ?     ?     ?     ?     ?     ?     ?     ?     ?     ?     ?     ?     ?     ?     ?     ?     ?     ?     ?     ?   
Pteropus          0.460 0.810   ?   0.908 1.006 1.104 1.751   ?     ?     ?     ?     ?     ?   0.662 0.448   ?     ?     ?     ?     ?     ?     ?     ?   0.325   ?   2.164   ?   0.347 2.238 1.919   ?     ?     ?   1.000   ?   0.791   ?   0.995 2.367   ?     ?     ?     ?   0.747 0.917   ?   2.566 
Plesiadapis         ?     ?     ?     ?   1.000 0.883 0.633   ?     ?     ?     ?     ?     ?   0.834 0.988 0.950 0.489 2.234 0.979 1.527 0.863 1.115 0.916   ?     ?     ?     ?     ?     ?     ?     ?     ?     ?     ?     ?   0.307   ?     ?   1.028 1.710 1.588   ?     ?   0.725   ?   0.925   ?   
Simpsonotus         ?     ?     ?   0.726 0.896 0.919 0.622 0.187   ?   0.448 1.030   ?     ?   0.874 0.865 0.842 1.292 1.937 0.919 1.187 0.670 1.041 0.559 0.795 1.159 1.710 1.907 0.485 0.918 2.740   ?     ?     ?     ?     ?     ?     ?     ?     ?     ?     ?     ?     ?     ?     ?     ?     ?   
Protolipterna       ?     ?     ?     ?     ?     ?     ?     ?     ?     ?     ?     ?     ?     ?     ?     ?     ?     ?     ?     ?     ?     ?     ?     ?     ?     ?     ?     ?     ?     ?     ?     ?     ?     ?   2.548   ?     ?   1.182 0.988 1.937 1.344 1.065   ?     ?     ?   0.921   ?   
&[num] 
Peramus          00001110?10?????????????????000000001?0010?00?10000?000001?1001100?00000000000001010100211100000010110001100????0001000010000010100000?0??0??????0?0????0???0?00???0?0001100000000000100101111?11000000100022200001?02200101200100200010001100000010?????????????????????????????????????????????????????????????????????????????????????????????????????????????????????????????????????????????????????????????????????????????????????????????????????????????????????????????????????????????????????????????????????????????????????????????????????????????????????????????????????????????????????????????????????????????????????????????????????? 
Deltatheridium   00101?00110010000000000010000000001010001010210010?000??01??000?00?00010100??000010?000?0000010011001001???11????001001010010010101011111011100100?0????0???0?00011100001000101000001100101111?11011?0??0002220?????013001012000011000100?110101?1111110000000010011000100000010110?0001100310100000000030000????10????????0[12]???????????111?1????????????????????1??0[01]011?00????????1?????10[01]1?0?2?1010001?00210000000????0002?20000?001000?0101????????1??0??0012???01?0?????0?????????????????????????????????????????????????????????????????????????????????????????????????????????????????????????????????????0?100???????0?0???0??????????????????? 
Bobolestes       000???00?0??????????????1?1?000?000???011???0?1???????????????????????000?00000000102002011000002200000111?110??0[01]01001000001010100011111111110000?00???0???0?0???2100010[123]00???0?0001?010?1??1???011?0??000?????????02[12]0?1?1?01?????????????00000021?????????????????????????????????????????????????????????????????????????????????????????????????????????????????????????????????????????????????????????????????????????????????????????????????????????????????????????????????????????????????????????????????????????????????????????????????????????????????????????????????????????????????????????????????????????????????????????????????????? 
Paranyctoides    000???1?????????????????????0?????????011???0?1????01[01]??01??1[12]2200?000000??101001?0?00021110010?1?1000[01]1???11????[01]011110?00010101???11011111?11??101???00????00????1?0001[123]000000000010012010?11100120000001[23][23][23]0?000?0[123]2001?1?0?????????????????1?1???????????????????????????????????????????????????????????????????????????????????????????????????????????????????????????????????????????????????????????????????????????????????????????????????????????????????????????????????????????????????????????????????????????????????????????????????????????????????????????????????????????????????????????????????????????????????????????????????????? 
Sheikhdzheilia   00??????????????????????????????????????????????????????????[12]?????????????????????100?0?1110010?1?011001???10????1011110?01?10001???11111111?10??0?0?????????00????1??0??[123]?0???0?0001?01[01]?1??3?????2?0??000?????????[01]?20?????????????????????????????????????????????????????????????????????????????????????????????????????????????????????????????????????????????????????????????????????????????????????????????????????????????????????????????????????????????????????????????????????????????????????????????????????????????????????????????????????????????????????????????????????????????????????????????????????????????????????????????????? 
Alostera         00?????????????????????????????????????????????????????????????????????????????????????????001??2?010001???11????2011110?01?10101???11111111?10??111???10????00????1??0??1?0???0?0001?012?1??3?????2?0??000??????????????????????????????????????????????????????????????????????????????????????????????????????????????????????????????????????????????????????????????????????????????????????????????????????????????????????????????????????????????????????????????????????????????????????????????????????????????????????????????????????????????????????????????????????????????????????????????????????????????????????????????????????????????? 
Lainodon         00???????????????????????????????????????????????????????????????????????0???10?00?????????0?????????????????????????????????????????????????????????????????????????00000000110000010012110?3101??2000000022?00001??????????????????????????????????????????????????????????????????????????????????????????????????????????????????????????????????????????????????????????????????????????????????????????????????????????????????????????????????????????????????????????????????????????????????????????????????????????????????????????????????????????????????????????????????????????????????????????????????????????????????????????????????????? 
Avitotherium     00??????????????????????????0?????????001???1??????????????????????????00????000???????????001002001000111?11????[12]011110101?101010??111111111100010100000???0000??21?00000001000001?11012?1??1?0???2?0??001??????????????????????????????????????????????????????????????????????????????????????????????????????????????????????????????????????????????????????????????????????????????????????????????????????????????????????????????????????????????????????????????????????????????????????????????????????????????????????????????????????????????????????????????????????????????????????????????????????????????????????????????????????????????? 
Gallolestes      00[01]??????????????????????????????????????????????????????????????????????00??000011020020100?????????????????????????????????????????1111111?10??101???[01]0????0?????1?00112001100001?10012110?3101012000100112?00001???201????????????????????????????????????????????????????????????????????????????????????????????????????????????????????????????????????????????????????????????????????????????????????????????????????????????????????????????????????????????????????????????????????????????????????????????????????????????????????????????????????????????????????????????????????????????????????????????????????????????????????????????????? 
Parazhelestes    000??100?0??????????0??010000000010???0000000?1?100010??01??111100?0001000010010000?2002111002102111000111?1101?02011110001?10101000111111111111011100010???0000??2100011100110100001001111003101002000100111100001?012011011011002??01?????0001?121?????010?0??????????????????????????01???0???0?0???0??????????????????????????????????????????????????????????????????????????????????1001?0?2?1?1????0002110100????????0[01]?0?000?0??000??[12]?????????????00??0020?111?0?????0??????????????????????????????????????????????????????????????????????????????????????????????????????????????????????????????????????????????????????????????????????????? 
Aspanlestes      000??????[012]??????????????????????????????????0?1?1?0?1????1??1111110000100??00010??0?2?0?1110021?2?110001???11????1011110?01?10101???11111111?10??111???10????00???21??0??[123]?0???1?00010011?10?31??002?0??001?????????0[12]10?1?1101????????????????1?121????????????00????0???????????????????????????????????????????????????????1?0??00???????????????????20??101???????????????????????????10010002?101????0002110100????????0[01]?0?000?0??000??[12]?????????????00??0020?111?0?????0??????????????????????????????????????????????????????????????????????????????????????????????????????????????????????????????????????????????????????????????????????????? 
Zhelestes        00010??????????????????????????????01?0010??0?1?101010??01??1[01]11110???100??100[01]0??0?2????11002102?110001???1[01]????2011110?01?10[01]01???1?????11?10??101???10???000???210?0??[123]00??01?0001?011?1??3???002?0??001?????????0120??0110?10020001?0?01???1?121??????10???????????????????????????????????????????????????????????????????????????????????????????????????????????????????????????01?1001?0?201?1????1002110100????????0[01]?0?00000??000??[12]?????????????00??0020?111?0????00??????????????????????????????????????????????????????????????????????????????????????????????????????????????????????????????????????????????????????????????????????????? 
Cimolestes       00101??0?1??????????0???121?0????100100010?01?1?10?010000100211200?00001000??000000?0001011000011101000111?1101?01010110000010101010111111110100010100000???0000012100010100000000001001001001000012100000011200001?0110?10110010????00?0??20[01]01?121????1?1[01]?10??0????01?1100??????????211???01?????????????????????????10???????????????????????????????????????????????????????????????????????????????????????????????????????????????????????????????????????????????????????????????????????????????????????????????????????????????????????????????????????????????????????????????????????????????????????????????????????????????????????????????? 
Maelestes        00001100?1??????????????1?1000000100??0010000?1010101100010111121100000110011000000?0001011002112201000111?100010101011000001000101010?0?1111100010100100???0000012100010100110100001001011012001012010000011200001?0230110110110020000010000101?1??11100010000?00?10001110000000???10112103102100000011111010010000001?1000??1??0?00???11011?01121200??[23]??00?10100101011100100?1200300100100000000101000??00210000000??100012?[12]0010000011111100110?020000000100021111110?[01]1??001010001000?0?0?0??0000?1001?1001000201000?1110?00?0??????????????????????????????????????????????????????????????????????????????????????????????????????????????????????? 
Batodon          001?????????????????????????0?????????001???1?1?????10??0???111200?00001000??0000010100?111001??1?010001???10????2010110?00010101???11111111?10??101???00????00???2100000[123]001011000010010110?2000011000000022200001?022??1??????????????????0101?????????????????????????????????????????????????????????????????????????????????????????????????????????????????????????????????????????????????????????????????????????????????????????????????????????????????????????????????????????????????????????????????????????????????????????????????????????????????????????????????????????????????????????????????????????????????????????????????????????? 
Bulaklestes      001??100?0??????????????????0000000???0000011?1?????10000101011200?00000000??00000100002111002111111000100?1111?0001011000001010100011011111001100?0000?0???00000121000001001110000010010110110010210000000222000000002001????1?????????????0101??21?????????????????????????????????????????????????????????????????????????????????????????????????????????????????????????????????????????????????????????????????????????????????????????????????????????????????????????????????????????????????????????????????????????????????????????????????????????????????????????????????????????????????????????????????????????????????????????????????????? 
Daulestes        001???0?????????????????????0?????????00000?1?1?????100001?1111200?000000????00001100002111001111100100111?1110001010110000010101000110111110001010100000???0000???1?000120010000000100101101100101100000002220000000?201?????1????????????????1??????????1??????????????????????????????????????????????????????????????????????????????????????????????????????????????????????????????????????????????????????????????????????????????????????????????????????????????????????????????????????????????????????????????????????????????????????????????????????????????????????????????????????????????????????????????????????????????????????????????? 
Uchkudukodon     00101??0?[01]??????????????[12]???0????000??00000?101010?010100110101200?0000000???00000100102?11000111110100111?1111?01010110000010101000110111110000010100000???0000002100010200111000001001011011001021000000022200000001[23]0?1011011002000100?010201?121??1?0010000?111100001110000?0???00[01]12103102110000011101010[01]1?00000102?0020110001?1??11011???1?00?021[23]0??0?1??00???011?101?11??01?00??010000000?1?100????1?1?0000????????1??????0?0??????????????00?0??000?????????????????0???100????????????????????????????????????????????????????????????????????????????????????????????????????????????????????????????????????????????????????????????????????? 
Kennalestes      00101?00000010000000010010000000000000000000101000??101002011112110000001?1??000010?0?02011002002111100111?1111?01010110100010101000110111110010010100010???0000012100000100111110001101011011101011000000011100001?0120010110010020000100010101?1211110001001000?110?01111000??0???00011103102??0000011?0??1011000000??2???[12]01?00???00011011?01?2?20?1130??0?1?000???011?101?111???300??01001?000?1?100????1?11000000???0?01??[01]0010?01?11101100110??1?00?000?000211112???10??0???110????????????????????????????????????????????????????????????????????????????????????????????????????????????????????????????????????????????????????????????????????? 
Asioryctes       00101100000010000000010010000000000000000000101000??2000020?111200?0000010???100??100?0?011000001?01000111?11???0101011000001010100011011111?01??0?0????0????00?0121000??1001111?0001101011011???011?0??000?????????0010010110010020001000010101?12111100010010000110000111000??01000???1103102000010011001?1011000000??1000[12]01100[01]1?00011011?0111020011301?0?10000?01011?101?111???3000001001?00[02]11?100??001?11000000???0101??[01]0010001?11101100110?01?00?000?0???????2???20?00?1?110011??0?1?????????????????????????????????????0?????0???????00?????????????????????????????????0?????0?0??0?01???1?1????1?1??0?0???10?0?0?0?0?0???0??????????????????? 
Ukhaatherium     00101??0000?100?????01??10000????0001?0010??1?1001??20??02??121200?000001????100??100?0?0110000?1?010001???11????1010110?00010101???1100?111?01??0?0??????????0???210?0??[123]00?????0001?010?1??1???011?0??000?????????0020?10110010020001?0?010101??2111100?10?100001?0?01111000??01000???11031020?0010011???01???0??00??02??0[12]01?0????00011011?01110200?1?0??0?1?000?01011?101?111?00300??01001?000?1?100????1?11000000???0?01[01]1[01]0010?01?111?1100010?0110??00010002???12???10??0?1?11??10???11000000000?0000?0000000?0100000111100100?00?0?00?00000?0?100001000???00000011???1??11?0010?000100001010001?20???0?10001010110120010?0011100???????01?0???0??10 
Kulbeckia        00110??0[012]0??????????12??2?1?1????1000?000???1?1000??2???12??101200?000000?????00??102?1?1110000?2?010001???11????2011110?01?10101???11011111?01??0?0??????????0???210?0??[123]00???1?0001?01[01]?1??2???011?0??000?????????0[12]10?1?1110?????????????0101?12111100?10?000?0??0?00?????1??00???0[012]??????021?0000?????????????????1?10??????????????1?01??????????????????????????????????????????????10[01]1?0?0?1?1?0??101?100000??????1?011[01]0010?0??111?11?????????????00????2???11?0?????0??????????????????????????????????????????????????????????????????????????????????????????????????????????????????????????????????????????????????????????????????????????? 
Zhangolestes     000???00?1??????????1??020112000010???0111?00?????????????????????????0000?11???101020?20110?????????????????????????????????????????????????????????????????????????00012000000000011012110?2110??20000000???????1?[01]?1001??????????????????0?0??????????????????????????????????????????????????????????????????????????????????????????????????????????????????????????????????????????????????????????????????????????????????????????????????????????????????????????????????????????????????????????????????????????????????????????????????????????????????????????????????????????????????????????????????????????????????????????????????????????? 
Alymlestes       00???????????????????????????????????????????01????????????????????????0?0?????????????????0??????????????????????????????????????????????????????????????????????????0110000121001?10012110?3101??101000001??????1??????????????????????????????????????????????????????????????????????????????????????????????????????????????????????????????????????????????????????????????????????????????????????????????????????????????????????????????????????????????????????????????????????????????????????????????????????????????????????????????????????????????????????????????????????????????????????????????????????????????????????????????????????? 
Zalambdalestes   00[12]00?10[23]11?210?????12?0221120000100010111?0[12]?1000?0210?120?1[01]1200?000000021000010102100011000002?010001???10????2011110?01?10001???10?0??11?01??0?0????0???000???2100011000110100001001201013111012010000021000001?0110010110[01]10020000110010101?12111100010000001110?00010001??000000211[01]031010?0000011?1?0100000[01]101000000[12]01000200[01]001101100111120011300?0?10000?[01]1011?101?111?003000101001?00001?100??101?11000000??1001111[01]0010001?11111[12]00000?01101?000?1002???1100?[01]0?00?1????00???1?1?????11????????1?????0???0?0???????0???????0????????0?????0??????1??210????????1???0????????[12]?0?00?01?????10???0?1[12]?0?12?11??3?0?0?1?10[01]?0??????????????????? 
Barunlestes      00200?0021?????001001000221120000101100111?02?10????200?12??111200????00?????0????102?0?0110000?2?010001???10????2011110?01?10001???10?0??11?01??0?0??????????0???210002?000010100001101201013101012?10000000?00001?1010010110010020000110010001?121???0?0100000??020?00?1100???0???00221103001??00??????1??100101100??0????[12]0??0??????011??1??11112001130????1?000???011?101?111?00300??01001?0?0?1?100??101?11000000???0?11???0010?01?11111?00000?????1??0??1???????????????0?1?1100?0??????0?0?1?????????1?????0???000?111??0??0?????0???????10????00??????11?210????1???1?1?0????????????????????????????????????????????????????????????????????????? 
Gypsonictops     00[01]???00?[012]??????????????????0????0?[01]??0010?0[01]?1?????2[01]20120?22121101000000210[01]1[12]0010201111100100110100010[01]?110000201111000001010110111111111011011110001000?0001002100011200120100001001001001010012000000001100001?022001?1100??020000????????1?121??????10?????????????????????????????????????????????????????????????????????????????????????????????????????????????????????????????????????????????????????????????????????????????????????????????????????????????????????????????????????????????????????????????????????????????????????????????????????????????????????????????????????????????????????????????????????????????????????????????? 
Leptictis        00101110311010010000000010000000000010011001101001?011101201221211010001001??00000102?21111000002001000100?1100112011110101?10101101111111110110010100010???0001002100010100110100001001201011010012000000010000001?0120110110010020000111100201?121111010120110111110010110001011000002111300200001001021010000000000102?00[12]1010021?01011011111020100212000101010001?01110010100000110000100000000111001110121100000101?00001110010000?10001111100?001010100100021101200011100010?111100001?000[23]0110101100000010102010000111110010?1???0?0?????01?00?0100?000000210????1???10210?0100?01010?00001000002??1?1012?0?02011001???101?1???000010??0???????00?? 
Purgatorius      001???00[012]1??230?????0???1?1?001[01]00????001???100????0??10??0?2[12]1100?00001000??00000110011111002012001000111?1101?02011110001?1010100011011111112111110001010?0001???1?0010[01]1010100000100100101110[01]01[12]000000022200001?032010???????????????????2???????????????????????????????????????????????????????????????????????????????????????????????????????????????????????????????????????????????????????????????????????????????????????????????????????????????????????????????????????????????????????????????????????????????????????????????????????????????????????????????????????????????????????????????????????????????????????????????????????????? 
Protungulatum    001???00????????????0???1?0?0????0?01?0010??1?2????010001200211111000001001??10000101001110001002101000111?1101?02021110001?101010002101[01]011102111110001110?0000002100021100000000001001001011110011001100101110001?0[12][12]01101000100[02]0100001000101?121????????????????????????????????????????????????????????????????????????????????????1?01???????????????????????????????????????????11?000000?0?1?1?0??001?11???0????000?0[12]?[12]00[01]0001?101011?1????????1??00??00201112???????0???????????????????????????????????????000????10?01000?????00?001??????????????00021?000???1???????00????101001000100000100101010101020010011011[01]1000100?????01001????????? 
Vulpavus         00101100210?100?????00??100000???000100010001001?1??00010201221200?01101100??000000?0002012000002001000101?1101102011110001?1010101010?0?011101111010001010?01000021000010000110000011010010110111?1001000010210001?02101?01?00?0000001?1?10??01?1??11201011012010101001111000001200101[12]0????010000100102010?????00????00001[12]0??011000111101??1101011?2120011111000?0?011000010?1001300??0000000?0?1?010????1?120001011?[01]0[01]0010[01]0000?00010001[12]101011001010000???????????????1?010?????????????00??1?00?0????1????????0100?011??00?0?????0???????[01]??????1000110100210000012111011010000011000000001000011001?0011101020110021010?1011100??????????????00010 
Miacis           00101100210?100?????00?1100000000000100010001001?1?000010101221200?01101000??00000100011012000012101000101?1101?02001110001?1010101011011111100011110001010?01000021000011000100000011010010?10101?0100000012200?01?0110100100001020001011111211?1[123]1?1200011012010101001111?????0???????20???010100100010010101100000110[01]00?[12]0??01100011110111?101011?21[23]0??111?000???0110000?101?01[13]00??0000000?0?1?010????1?120001110?00000???0000?00010101[12]100011???01?000???????????????1?0???????????????0010???????00?[01]000110010100101101100000000?100000000??????00001?10[01]01?000[01]0211?02??0000000?00?0?0???000?01000?10110?1[01]?0???021??10?01[01][01]0??????010000001???00 
Diacodexis       00101?[01]021??100000000?00140000000000100110??1?20[01]1??20000201200?11000001100??0000111000111010000200100010[01]?1100002011110001?1010100011111111102111110102010?0000002100121[01]?001000000100100101[12]1000120011001100[01]0001?02[12]0010100000030000111[01]0010?????11201?10010?0010100101100010????????0100?0301000000?2??00000001001110[01]00[12]0010011?00111011??1?10100212011[01]111000001011000?[01]????01300210000000?00?1?1?11?01???0001???0????????????001???[01]?1?11[01]01002?010000?????????2???11010[01]?1??????1[01]1????010????0??00?1010??00010111??111[12]020210?1121??01001010101010[01][01]010021??00110120021010000001[12]1011002111000203101102201110110010111111010001[12][01]00101010101??010 
Hyopsodus        00111?002100200000000000100000000001100110?1102110?010000201200?11000001001??0010011201101[01]10000200100010[01]?1100002011110101?1011?00001111011101111111?02110?0[01]00012100[01]21100110010001001001011110021001100100010001?0[012]20?101010000[02]0100?1?110?01?12111201?100000111?1001011??0??120000[012]11100?020?0000000?0???0110?000??02??0[12]1?10?2000011101011101010021201?1?11000?1?011?000?100?01100101000000?021?010??101?11010100??2[01]?002??0010001?00101[12]101?100???1??00?000201?11???0??00?????111?1?00?1?02001000[01]000?1011001001000?111111[01]20210111200?11101????0101000?100010100102221021000000001[01]000100010000120010101[02]10[01]0201100110?101001000?????010000000?0000 
Meniscotherium   00110?002100140?00000000140000000001110110?1102001?12020020?220?11010001102??0000011201101[01]20001200001010[01]?1100012011110111?11?1?00?0110?111?0111111??121111010???2100[01]10100??101000100101110[123]1??1?[12]0???0[01]0?0?1?10??0021?10100000000100?1?100111?12111201?121100[01]01?1001011000??121?00[01]12001002??0000000?1??001101000??00000[12]1000?20?00111010??101010?[12]1201?1[01]1100??1?011?000?100?01300101000000?021?010??101?11010000??000002???0?0?01?10101[12]0?1110????1??00?0????1??1???[12][01]?00???0111100?1011002011[01]111000010000000010[01]0?111111[01]20210011200001101????01010010101210000102121021010000011[01]0010[01]00000001200100?102000201101111?1011[01]1000?????1100100000??10 
Phenacodus       00101010211014000000000014000000000011011000102010?021200200220?11010001102??01000112011011100002000010100?1101?02021110011?11?1?00001111011102111111?02111101000121001201001100000010010110011100110001001?1?10000?00200101000?0000100010100101?1??1120101200000010100101100010121000221000?02010010000[12]0110011000001012?00110100000001110101110101002120111[01]1100001?011000011001013001010001000221101011101211010000???0??02111010101?100012100[01]10001011000?000?01?1100?1110001001111?0010?100201101???000111000000101011111110[12]0210011200001101?1??01011000[01]0[01]21000010212002101000101111011001101[01]00200100?102000201100101?1111[01]1000?????10[01]010000???10 
Ptilocercus      0020110031101001000000?001100000010101011001200000?110000200101201000001001??00000112001111002002001000111?1101?0002111000001010000010?01011111011111?01010?010001210000021010100001100120100[13]110012000000111100001?0310010110000020000111000101?1311130001101200010110110100010110000011110?0100001101101011011010001100011[12]01?0000011011010111010100212002101100030001110011100001100??000001011?1?102??101?121010011?00100[01]111000?01?00001201100?1010101001000211112???1110001001111???1?1[01]10101101?1????0?????0???100?011??00?0?????0???????00????11??????100010????0???1?110?00?????0?0?101?1???0?2????0?12?0?01?111?2???101?1???001010?????????01001 
Notharctus       0010111032001401000000?014000000000010001001102011?120200101210?11000001000??00001112012010101002001000100?1101?02011110001?1010000011111111101111111?12110?0000012100110201101000011101111022111002000000111100001?0121000110000020000?11001011?1311120101110111010100110110010110000011010?02010001000110?00110110???00011[12]0??0?[12]0100011010?111102001120120011100001011?00010?0001100??0020010?1?11102??101?121010012?001?0[01]11?111011?00201[12]11100?1001100001?????11?2???11??011011111??????00010??00??????000102020110000111100?0?????0??00???1001???1??????00001000000112102102000000?010110100???01200100?12210110111?21001111110?111010001010??010010 
Adapis           00111??0320?140?????00??14000????00[01]1?01100?102010??[12]0??01??220?1100000100???0000?112?1101010[01]0?2?010001???11????20[12]1110?01?10100???1110?011?01??111???21????00???21001??????02010011001110????0?0020?100010[01]101001?0121100100000030010?1?001[01]11?13111201?[01][01]?021101?1001101100??110000001110?020?00[01]0000?1?10011011011?00011[12]0??0110100011010?110102001121??0?1?100?01011?000?0?0?01100??0020010?1?1?102??101?121010012?00??0[01]11?111?11?00201[12]11100?10011?00010???0???2???11??0????????????????????????????????????????0????1??0??0?????0??????????????1??????????????????????2??????????0?0?101?0???0?2????0?11?1?11?111?2???111?1???1??????????????????? 
Tribosphenomys   003010?1430?222?????1???221130111?02??1?????[34]?2?????00??00????????????????1???????0?200101110000200100010[01]?1101?02021111??1?1010000011111011102110?10002110?0?00??2110120110021101??1001201011101002000010000000001?1?21?0001100?02??0?????10001?131?1????10?0????????????????????????????????10???????1??????????????????????????????????????????????????????????????????????????????????????????????????????????????????????????????????????????????????????????????????????????????????????????????????????????????????????????????????????????????????????????????????????????00?????0?0?100?1???0?1????0?12?0?02?110?1???101?1???0??????????????????? 
Paramys          00301011430?222?????1???221131????02??1?????2?2?????00110001220?110100????1?????100?201101111?002000010000?1100112021111??1?11?1?0001111101110201111001210110000112110120011011101??1101211111011001000010000000000013211000110000[02]??01?0?200001?1311130??10?020001?1001111100???11000012110?000?0000000?1???101011001?02??0[12]01?00100000110101110202002020??111?021?1?001?200?0?0?01300??0100000?0?1?100??001?11100000??020000111010?01?100?111110110?001?000?0???????2???????0???011110?????00010??00??????0?????0???00[01]?011???1?0?????????????00?????1??????11?210????1???1?210?00?????0?0?000?1???0?1????0?12?0?02?110?1???101?1???0??????????????????? 
Rhombomylus      003010?1430?222?01111???221130111?02??1?????3?2?????2[01]100?0?2[01]11011000???[01]1??0110011202101011????0???0??00?0?1011202[01]1?1??1??1?0000?10?01?11102000?1??1211110?1????1110101110111001?1101[012]01011111012000010000000001?03[12]1?00111000021000?0?000001?1211130??10?020001?1001111100???11000012000?010?0001001?1?10001011001000001[12]01?01001000110111111202002120??[01]01?021?1?001?100?0?0?1?[13]00??0101????2?1?10[12]??101?121001012?020202?2?010?01?000?1210[01]01102111?0000000201012???10??0?1????1????1???0?1?1?000100?1[01]0?0110010000?111?00110000????00?0?1??????0100001?100210000111110021010001111[01]101100?111000[12]10101012200[01]20010011??101100000?????011?10100????? 
Gomphos          003010?1320?221?01111000221130111102??1?????302?????21100200210?00?000???12??022000?2021011110002000010000?0?001120211?1??1??1?0000010?11011102100?1001211100?00012111120111011101??1001201011111002000010000000011?0321000111000021001100000001?1211130101000100010100111110000111002?12000?01010001001010?000101100??02?00[12]???0??011001101111101010?21200210100310010010200?0?001?100000001????????10????????20001??????????????????1???0?1?1?100?02101?000?????????2???111100?0?111?????0??00001100??000?000?0100111?0?111?10??0?00????00??????????01000010000210100?1?110??101000101101010001111000210100?1220111001001101101111000?????011?10000????? 
Blarina          002111002210220100001100211030000001110111?12?0????010210011120?011000????0??00000112002011000002000010121?0?0000202111011001000000010?0?111110000?1011111100?1001110002001011?1100111012?1003?111?2?0??000???????1?1?30010000000000010011110001?13111201012011110121101101??0001000002101030021?1???1?111?00???1?????102?0?[12]2??00?1?0001101111101010021[23]0?001101000?0010000??101?01300??0010000?0?1?100??[01]11?12000000??000100010000?01?11201210100?01001?00100??101012???0???0010011110??0?1[01]00001000?1????1?????0???000?011??00?0?????0???????01????11??????000210????0???1?110?01?????0?0?000?1???1?2????0?10?0?02?110?1???101?0???1??????????????????? 
Solenodon        00211?002100[012][123]0000000100000000100001010110?12?1000??1021020?1012010001???02??000111020010110000?2101101121?1101?001?0111??001010100?10?[01]??11?10000?0???01???0?0???2100020100???1101?0?01000?1?0??1?0????000?1?0??0??0130?10120000030111?1?010001?13111201?1[12]?111111?1101111000??1200000001130020?1???1?1?1?10001011100002???[12]00?0011?001110110110100?02120??111?100???011?0?1?111?01300??0000000?0?1?100??100210000000??000001110010?01?11201211000?01101?00110???????2???11??0?1?011101??0?1110[23]011000[01]?0000000111101000?011000[01]100?1111200011100????1100111?0002100000111111110000013110101100?1001002000?101?20002111001???[01]01000001?????01000????????? 
Eoryctes         002????0?[23]??????????????????0?????????001000201000??100?02??121200?00001000??0000010010?0110000?2?010001???11????[01]010110?01?1011????00?0??11??0??0?0??????????0????10?0??[123]?0???0?01?1?010?1??3?????2?0??000?????????0[23]2?????????????????????000???????????11?1???0??1011?1100???????0??2210300?0?????1????????????00?0??2???[12]0??00?1??0011011?11??0???2120??111?100???011?0?1?1[01]0?01111??01?0010?1?1?10???????121010011?00000[01]110010?00011101?1000??01?01?????????????????????0??????????????????????????????????????????????????????????????????????????????????????????????????????????????????????????????????????????????????????????????????????????? 
Potamogale       00211??0210?220?????00??03000????1010?01100?202010??20??02??221100?000???????110??102?0?1110010?2?011101???11????0000110?00010101???10?0??11?00??0?0??????????0???210?0??[123]00???1?0001?010?0??????1?2????000?????????0130?10000000000000?1?010201?13111201?12?011101?111??1110???110001?200010020?1???1?1?0??0011100001002???[12]00?11100010110110110100?02120??111?100???011?0?0?111?01211??1010000?0?1?000??101?100000110?000101110010?00010201210100?01101?001100020111100?0???0?1?011111??0?1110001001?0????1?????1???011?011??00?0?????0???????01????11??????10000?????1???1?210?01?????0?0?00??1???1?1????0?12?0?1???1??0???0?1?0???0??????????????????? 
Rhynchocyon      00210?0051??[01][12]?01???01?113100000011000010001102011??1220020?121201100000102??11[01]0011202002221?1??0???0??0[01]?0?0??120211?0101??010000?10?0??11?01000?0????11110?0????1?0010101???011??1001110???1????20???000?0?1?10??0120?11000000030010?1?000201?13111101?11?110111?1000111000??1200000200110120?0010010?0?00011100000100100[12]01?1111?000111?10110101102120??0?10040?1?001?010?100?01111??0?10010?1?1?000??[01]11?111010010?0202?011?0????010?201[12]?1000?01111?1011000211112???10??0?1?0111110?00100010110[01]1101001000001001010?111110020210?11200001101????01000110000210000111110021121100101[12]101110?1001102000?1112201[01]22210010??[01]01001001?????10101010100101 
Procavia         00101000420022101???00?1131000100102??1?????102020?022200300220?11100000012??1210011201101121?112101010100?0?01?12021110?11?1011?10?30?0??1110100111??1210110020??31100002011[01]21100010010100??1011?2001001000?1110010011111001000030110010000211?1211121?0101000111[01]100101100000?2000011001101[12]01000000001110001011000[01]00101[12]0110101?010111?11110101102121101010041000010???011100011001110001000211010011101?11000000??020002121000?01?000002101010021111100101?10011200?0?0?111001111010001100[23]0111?10110010000001010111111111000000011?00001101????0100?110001210000011110021001100101010101101001101000?1002201121210030110?1000000??????????????????? 
Chaetophractus   011111??54?????????????????????????111011001?????????????????????????????????????????????????????????????????????????????????????????????????????????????????????????1????????????????????????????????????????????1?0000000001010030010111100201?1311111101?00100101100100100000110101??000200?010000000?1110001011001102?00[12]0210021?100110111110200?0212000001003101?011111111100011001101001001201?101???0121000000100221002?20010101?00001101110?021110100101020001010?0?0?0111011110??111111[23]11100?0????1?????0???100?011??00?0?????1???????01????11??????001210????0???1?210?11?????0?0?000?0???0?1????0?12?0?02?110?1???101?0???0??????????????????? 
Bradypus         0131110?54?????????????????????????1111???0??????????????????????????????????????????????2111??0??010001???0?11?120201?0101??1?1??0??0?0?011100?00?01???0???0??011??011??????10?111?011??10????1????????0001110???1?0031000001010000000111001211?1311011002200110010100110100000020001??10020020000001?031110011011001102?0020210111?100111?01110200?02120020?1010001?0101??0?0?0?0110011000010012?1?100???0121000001100021002?20010101?00001200100?0210101101010102?1101?0???0?1?011110??1?0111[23]11001?0????0?????0???001?011??00?0?????0???????01????11??????11?000????1???1?210?00?????0?1?000?1???0?1????0?02?0?11?210?1???0?0?1???0??????????????????? 
Tamandua         1????1??????????????????????????????????????????????????????????????????????????????????????????????????????????????????????????????????????????????????????????????????????????????????????????????????????????????1?000?000?010000011010000201?13111?1?01?01101112100110[01]000???20001??00020??0?01001???0?00011000000102??0[12]02?0111?100111?0?111200?02120??0?1?100?1?010???0?100?00100??0000000?2?1?10?????1?1?0000?????????2?2?0?0?01?000?1210110?02101?100101020101[12]01?0???0???011110??0?1111[23]11000?0????0?????0???100?011??00?0?????1???????01????11??????100000????1???1?210?00?????0?0?001?1???0?1????0?02?0?02?210?1???0?1?1???0??????????????????? 
Puercolestes     001?1??????????????????????????????0100010??101000?010110200221000?000?1??????????1[01]0?0?011000011201000111?1101?0101011010001010100011111111010000?00???0???00000021000111000010011?11011110?1?100120000000?2?00001????001??100?????????????????????????1?1[01]?10??0????01?1100???????0??211020010000???0?1???????????????10???????????????????????????????????????????????????????????????????????????????????????????????????????????????????????????????????????????????????????????????????????????????????????????????????????????????????????????????????????????????????????????????????????????????????????????????????????????????????????????????? 
Chacopterygus    001?????????????????????????????????????????1?????????11??00211000?000??0???1000?????????12002112101000101?1101?0101001000001010100?111110110000110101000???0000??21?????????????????????????????????????????????????????????????????????????????????????????????????????????????????????????????????????????????????????????????????????????????????????????????????????????????????????????????????????????????????????????????????????????????????????????????????????????????????????????????????????????????????????????????????????????????????????????????????????????????????????????????????????????????????????????????????????????????????????? 
Betonnia         001???????????????????????????????????????????????????????????????????????????????101?0?0110000?12010001???1101?0101001000001010100?111111111100110100000???0100???1?0011100000000001101111011?100120000100?2200001??????????????????????????????????????????????????????????????????????????????????????????????????????????????????????????????????????????????????????????????????????????????????????????????????????????????????????????????????????????????????????????????????????????????????????????????????????????????????????????????????????????????????????????????????????????????????????????????????????????????????????????????????????? 
Procerberus      001????????????????????????????????01?001010101001??12201201121100?000?1?02??10000112011012002011101000111?1101?01011010000010101000111111110010110101000?0?0000002100010100011000001001001011010012000000001100001???2001??100???????????02???????????????????????????????????????????????????????????????????????????????????????????????????????????????????????????????????????????????????????????????????????????????????????????????????????????????????????????????????????????????????????????????????????2?0000????00?01000?????00?011???????????????????????????????????0?100??1?0?0???000?020010[01]0??2?00?0[12]??021??10?01010??????01101????????? 
Dissacus         001?1?0?[012]10????0????????14?000000?0[01]100010001020?1?0?[12]20?200?2???????001101??000011001010111???0[01]0??????0[01]???01?[01]?0?1??000???????11[12]?0?[01]1??????10??1010?0???00?0[01][01]???0011300?211011?000020110101?1?0????0002220??0010110010000000020100001121111?121?????0?0?????0??????1?1???01????????????????00??????1?0?????????????2?0????0??????????????????????????[01]?[01]1?[01]???1????11???????0?????11???00???00?1???11?0?????1?1???0????????????0????????????????????0????????????[01]??1??[01]1?0?0???????0??????????????????101100000101[01]01111110202101?1200?011001011??0101???0111???01??1???2???0000001[01]1?1?0?1?[01]10?02001011?02?00?010?1100111?10000?0????000010001??0?? 
Chriacus         001??01?[012]??????1???????0[01][12]???0000??010001??0[01]???????2200??0?00?????000??100??00000101001111001102000010100?1100001011110001??000100?10111111010011010100100?0100???1?0021200110100011001201111110001000000011110001?????????????????????????????????????????????????????????????????????????????????????????????????????????????????????????????????????????????????????????????????????????????????????????????????????????????????????????????????????????????????????????????????????0??0????1???00?0000100001[01]?010[01]0010??00001000000?10001000?????0?00011010001?00001111?[01]2??0000000110?0?[01]?0?000?01100?0??21011?0[12]??0210?10?00100??????11000000000000 
Eohippus         001???1?[012][01]?0[01][124]?10000??00[01][034]???0000??[01]??0?1??01?????????20??00120?111000???12?????00102011010200102000000100?100000202101010001001?00?31111111100011111?01111101010021001??1?111111001100101112110002200?0010?11010001???000??????????????????????????????????????????????????????????????????????????????????????????????????????????????????????????????????????????????????????????????????[01]1????2????????????????????????????????????????????????????????????????????????[01]????????????0???????3???01100000111000?001011????11?02021001?21100110???????0101??10121?00010211?02??1000101121?1?0???[01]11?01031111??2?00?2[12]??010??11?10100??????101010001?1110 
Hyracotherium    00100?10210012010000000012100000010110011000102000?022000201220?1110000?101??010001020[12]2010202112000100001?1101?0201101000001001??0?11111111100011011?11111101010121001????11111100110010110?11100220000010000010001???0000100010020110001100211?1??1????0?01000???1????1?????00????0??????????000???0101?0???????0????00000???0?????0????????????????????1?1??1???????????????????????21????????2???????????????1?1????????????????1?????[01]???????????????????????????[01]???[12]??0??????????????????????????????1??????0????1??????1????????1????1???1???????????????2????????????????????????????0?1?0?????0??????2????????????1????????????????????????????? 
Protoselene      001???????????????????????????????????0?????102????0??00??002012110000??100??00001100001011200011000110001?1100002021000001??000100031010111100111010101110?010101??000[12]12011000100110010000111100210001000111100001?????????????????????????????????????????????????????????????????????????????????????????????????????????????????????????????????????????????????????????????????????????????????????????????????????????????????????????????????????????????????????????????????????????????????????00?001000?00?010????1????021?????0???1?????????01?????????????????1?02??1???????1?????????????????????????0??[12]??0?????????100???????????????????? 
Hapalodectes     001?1?0?[012]??????0???????0[01][034]???0000??0100?1??0[01]02001??012001?0[12]112?????0???0??????00???1?1?1110100[01]0??????0[01]???01?1?0?1??00????????112?0?[01]0??????00??0????????0??[01]00???00?13001?0??11?001?2?0?0?01???0?0??000??????000???001??2??????????0?1??????????1011001[01]?0?0?110?00000110?01????????????????00??????[0123]?1???????1?????001??????????1????????????????????110??1???0????10???????0??????????????????0???[01]2?????????0???0??????????????????????????????????????????????[01]?????0?????????????????????????????0?000?0100100100111011???0??????????1?????????001????01?0?000111???12????????????????????????????????????0?01??011??11?00100??????01???????????? 
Pachyaena        001???0??2?0[01]0??0000??0????????????01000100010??0????[12]20?100[12]11200???0???0???00001???1?1?1100010110010000001101?0201101000001000111210?10111100000?00??00?0?0?000021101?1300120??11?0001200?0?01???0?0??000333???001????0?[01]??????1?????0?[01]???????????????1?1?????0?[01]??????[01]???10????????????????00??????2?0?????????????2?0??????????0????????????????????000??1???[12]?????????2???[01]??????????????????????11???????1???????????????????????????????????????1????????????[01]?????[12]????0???????0??????????????0000101100?0010101???11?0[12]021001?2010011001000??010???101[012]1?00010212?02??2000000111?1?0?2?110?010[03]1011?22?00?011?110?111?1000010011010001010100110 
Ankalagon        001??10??2??????????????1?000000000???001000102????0?[12]20?20??????????001100??02001102101011?????[01]0??????0[01]???01?0?0?0??1?0?????0?11[12]?0?[01]1??????00??1010?0???0??0[01][01]???00213001221001?0001200?0?01?1?0????000312???0010110010201110000001001121111?021??????????????????????????????????????????????????????????????????????????????????????????????????????0????1????????11?????????????????????????????????????????????0?????????????????????????????????????????????????????????????????0???????????????000?0?????[01]010[01]00???[01]1?010210?1?001?0110000000?010100???[01]1???????1??02????0?000111?0?0?1?110?1200101[01]?21?00?011?[01]10?111?10000??????00001???0????? 
Eoconodon        001???1??3?????????????????????????[01]100010?01?0000?0?000?200221011000001000?????0010011101010100200100000[01]?1100000011010000010001000?0?11011000001010000110?00?100??1002111010010001110100111110000100110001110000010110010200110020001101?21111?021?????0?2?????0?0??????????10????????????????00??????2?0?????????????2?0??????????0????????????????????010??1???1????10???????1??????????????????1???[01]2???????0?1???1?????????????????????????????????0????????????[01]?????1??2???????????????????????????????????????000???11?01000?????01?01?????????????????????00????1??0???1?00????10?0?0?????0?1?????1[01]?21?0[01]?0[12]??0???0[01]1?[01]001???????[01]?00????0????? 
Mimatuta         001???0???????????????????????????????0?1??01?0?????100002001110110000???01?????00101021010201011000000001?1101?0202101000001000100031011111001121010000100?00000121000211100010011?1001001011100021010000011110001??????????????????????????????????????????????????????????????????????????????????????????????????????????????????????????????????????????????????????????????????????????????????????????????????????????????????????????????????????????????????????????????????????????????????????????????????????????????????????????????????????????????????????????????????????????????????????????????????????????????????????????????????????? 
Oxyclaenus       001???1?????????????????????????????????????101000?0??00?[12]01111200?0000?100??0000010201101010201200100100011101?0001111000001000000001111011100011010001110?00000121000111001100011?1001001011110021001100021110001???[01]0010?00???????????????????????????????????????????????????????????????????????????????????????????????????????????????????????????????????????????????????????????????????????????????????????????????????????????????????????????????????????????????????????????????????????????????????????????????????????????????????????????????????????????????????????????????????????????????????????????????????????????????????????????? 
Cantius          001???0?[345]??????1????????[01]????0000??[01]1?0?1??010????????00??0??????????0???01?????001020?101[01]101101000010001?110010201111000001000000111111011100111011?010?1001010121000211001121011?11012011[12]0111??1000000021000001?????????????????????????????????????????????????????????????????????????????????????????????????????????????????????????????????????????????????????????????????????????????????????????????????????????????????????????????????????????????????????????????????????????????????????????000?1???0?100????10?0001000??000?000????????0001??00001?00000200?02??1?00010?11?0?0???100?02111010??2?01?1[12]??021??10?01011??????1110000011??10 
Apatemys         003???0?[345][234]?120?10100???02[12]???1000??0110?1001301000??00000000?11210?000???00??00001102012011100002201000011?1101?0[01]011110000010000001?0?00011100001011?00110?0?00???1?00111001020011?1001001111011020000001022200001?0?300?????????????????????????????????????????????????????????????????????????????????????????????????????????????????????????????????????????????????????????????????????????????????????????????????????????????????????????????????????????????????????????????????????????????0?0???00??1?????100????????00???????00?000????????000??0???01?0001021??????1000???101?1?0???101?02000?[01]0??2?00?1[12]??021??10?00000??????11110???0?0000 
Thryptacodon     001???1?[012][01]?0[01]0?10100??00[01][12]???0000??[01]100?1??0[01]?????????00??0??????????0???00?????00???0?1?111000110000010011101000202101000001010000??1111011111011111?02110?0100???1?00112000111011?1001001111110022001000011110001?012000???????0???????????????????????????????????????????????????????????????????????????????????????????????????????????????????????????????????????????????????????????????????????????????????????????????????????????????????????????????????????????????????????????????????????00?000?11?001000????[01]0?01000000?100?001????????00011?00001100000211202?10000001110?0?[01]???001?01000?10??1?11?0[12]??021??10?00100??????11[01]00???????00 
Desmatoclaenus   001?????????????????????????????????????????1?1?????100002001111110000???01??10?001010?111010000100001000111101?0201101000001000100?11111111110111110101110?00000121000211011011011?1001001011100021001000001010001??????????????????????????????????????????????????????????????????????????????????????????????????????????????????????????????????????????????????????????????????????????????????????????????????????????????????????????????????????????????????????????????????????????????????????00??0???????????????11?01021?????00??1??????????????????????????????????????1001?1?0?0???110?020010????1?00?0[12]??011??10?0?100??????110010100????? 
Loxolophus       001?0?0??[01]?0[01][124]??0000??0????????????010001000101010?0000002000012110000???00??1000010000201110111200000100011101?0201111000001000000111111011101011110101110?0000012100021201111100001000001011100001001100011010001???1001?????????????????3????????10[01]10011002011?2110000???110????????2?13102000110010201000??100010?02?0021?1??11101011??0000??010?2111111?100000000110001?1?00?????????????????????????????????????????????????????????????????????????????????????????????????????????????????????????????????0?0?00????1?????0?????????10?????????01010?100[01]1?0001??1??0????000000??1?0?0???000?11001010??1?10?0[12]??011??10?0?010??????01001?00?????? 
Lambertocyon     0011??0?[012]??????0????????[01]????0000??[01]100010001?1???????00??0??????????001001??100001010110101?????0??????0[01]???01?0???1??000?????0?00??0?01??????01??11?0?110?01???????0010201001000101001001011110022011101011100001?002000??111?????????????001??????????????????????????????????????????????????????????????????????????????????????????????????????????????????????????????????????????????????????????????????????????????????????????????????????????????????????????????????????????????????????????????????????????????????????????????????????????????????????????????????????????????????????????????????????????????????????????????????????????? 
Didelphodus      001??10?[012]??????0????????[01]????0000??[01]100?1??01010?0?010001201211011000000001??0000010101101100101011000002111101?0200000000001000001011011011011010?01???0???0?000121?00001110111011?1000001011100022000000011100001?0?20?0???????????????????????????????????????????????????????????????????????????????????????????????????????????????????????????????????????????????????????????????????????????????????????????????????????????????????????????????????????????????????????????????????????????????????????????????????????????????????????????????????????????????????????????????????????????????????????????????????????????????????????????????? 
Acmeodon         ??????0?[012]??????????????????????????[01]1?0?1??0[012]?????????10??0??????????0???01?????00???0?1??2??????1??????21???01?0???0??000?????0?01??1?11??????01??0????????0????????0?101??????0????0??00?0010?0??01?000?????00?0???????????????????????????????????????????????????????????????????????????????????????????????????????????????????????????????????????????????????????????????????????????????????????????????????????????????????????????????????????????????????????????????????????????????????????????????????????????????????????????????????????????????????????????????????????????????????????????????????????????????????????????????????????? 
Gelastops        001???0???????????????????????????????0?1??01?[12]???????10??0??????????0???00?????00112011012002102110000021?1101?02010??0001??010001131001011001010?01???0?0?0?00???1?00111101111011?0101001001000001110000022200001?01200101101100200010010201100030?????????????????????????????????????????????????????????????????????????????????????????????????????????????????????????????????????????????????????????????????????????????????????????????????????????????????????????????????????????????????????????????????????????????????????????????????????????????????????????????????????????????????????????????????????????????????????????????????????? 
Utaetus          01???100?4????????????????????????????011001?????????????????????????????????????????????????????????????????????????????????????????????????????????????????????????0??????????????????????????????????????????????0020000001110000010110000201?131????????????????10011???????????????????????????????3?????????0??0102?0010200111?100111????10200?021201?0?1?100010011001??1000?????????????????????????????????????????????????????????????????????010????????????????????????????????0????1?1??00?????????????2001????11?00020?12????00?0?1???1????00????1???000?1???2?21??020011311?1010010100010101100?12200120110011111010100????????1110?01?????? 
Bunophorus       001?????????????????????????????????????????1?0???????00??01100?110000???00??00?0010100101011??0?001000100?110000201101000001000100121011111100111110102010?01000121000211001121011?1[01]01001111110022001101000010001????000??????????????????????????????????????????????????????????????????????????????????????????????????????????????????????????????????????????????????????????????????????????????????????????????????????????????????????????????????????????????????????????????1??????0?????????00???????????011????1?????2?????????010????????0101??10021?00011112212?0200000012101001101100020310111221111010001011111101001?21?0101010??00???1 
Tubulodon        002???0??[234]??????1??????0???????????[01]100?1??02???????11000001???2?????0???01?????001020[01]201[12]20????0??????0[01]??????1???1????0?????0?10?????0???1??00??0????????0???01??01110[12]011111011?1100201101110002100001010000111????001??????????????????????????????????????????????????????????????????????????????????????????????????????????????????????????????????????????????????????????????????????????????????????????????????????????????????????????????????????????????????????????????0??0????1????????000000?11?200100????00?02011101?20001110???????00101?00001?00001011?11??0001100111?1?0???000?0100100???2?00?0[12]??011??10??0100??????0111000?0?0001 
Adapisorex       001?????[012]?????????????????????????????0?????1?[12]????0111102011110110000???02?????00101011012000001001000111?1101?0202101000001000000?31111011100011010102110?0010???1?00101100220001?1101001101100002010001021100001??????????????????????????????????????????????????????????????????????????????????????????????????????????????????????????????????????????????????????????????????????????????????????????????????????????????????????????????????????????????????????????????????????????????????????????????????????????????????????????????????????????????????????????????????????????????????????????????????????????????????????????????????????? 
Echinosorex      00200101211020010000020014100000010000001000200001?111010201211201100001001??10100101011112202102000000011?10001020111?000001000000020?11011110001111?02111100100121000002100220011?10012011011101?2010001020000111?1?20110100111000110101000111?0311111001100111112100101010000120012?1001200101011001011111011011010002?00202010121010110010000111111120101010120011001000011?100101121001001000?1001012??001000111??000100??10??0?10100201?01001100?1110???????0???????0011000101110110011000211000010101000000010101001111001100011113001011000000110111111002110001021020210201012011101001?000110110100?12211113[12]00011001010010010001011100011100000 
Litocherus       001???0???????????????????????????????0010??100?????11001201111211000001001??101001010101120000010010000110100000101100000001000000031111111110011110000110?00000121000101100001011?1001001001100002000001021100001?????11???????????????????????????????????????????????????????????????????????????????????????????????????????????????????????????????????????????????????????????????????????????????????????????????????????????????????????????????????????????????????????????????????????????????????????????????????????????????????????????????????????????????????????????????????????????????????????????????????????????????????????????????? 
Escavadodon      001???0????????????????????????????1100?1???1???????12201201121200?000???02?????0010202101?100001010000001?1101?1201101000001000100??0?0?011101011100??00???0000???1?001011?10???01??0??00?011000??20?000?????0000????????????????????????????????????????????????????????????????????????????????????????????????????????????????????????????????????????????????????????????????????????????????????????????????????????????????????????????????????????????????????????????0000???????????????????????0000000120200100011111011000101??000101???1???1000011100010000110112121?1001100111?1?0???000?02001010??2?1??????011??10???000?0?0100110100?0???00 
Centetodon       001???0?[012][01]?020?00000??01[01][034]???0000??[01]010?1??01?????????01??1??????????1???01?????001020110120?????1??????11???0000???1??000?????0?00??0?01???0??01??1000?110?00???????0010110000?00101000201002100002000001011100001??????????????????????????????????????011??[12]?101??????????????????????????????????????????????????????????????????????????????????????????????????????????????????????????????????????????????????????????????????????????????????????????????????????????????????????????????????????????????????????????????????????????????????????????????????????????????????????????????????????????????????????????????????????????????????????? 
Prolimnocyon     001??00????????????????????????????010011100100011?0??00??01011011000100000??10000100011010000000111000121?1101?02010010000110001011310010110000011100010?0?0000??21100001100121011?10010010?1000??0100000022200?01?01100001101?????????????????????????0010102??0?11101??????0012?????21????02000010000201??????00???002?0????????01000?0??111???1????????1??00000?0??111[01]0?????0????1????1?????????00??????????????????????????????????????????????????????????????????????????????????????????????????00?000?11?000100????1???1?00000?00?0001????????0000??10021?00011111?02??0000000?10?0???????0???????????1?10?0[12]??021??10?00100??????0100????0????? 
Pyrocyon         001???0??4??[01]3?00000????110000000000100011001?0????0??00??0??????????000000??10001100011010002000111000121?1101?0[01]0000100001100010113100?0110000010100000?0?0100???1?00011100111011?1001001001000002100001022200?001011010??????????????0?10????????????????????????????????????????????????????????????????????????????????????????????????????????????????????????????????????????????????????????????????????????????????????????????????????????????????????????????????????????????1??0????????????00[01][12]000010000110001011[01]?1100000[01]?00000110???????00000?10121?00011112202?11000000110?0?0???000?[01]2001010??1?10?0[12]??021??10?00[01][01]0??????010000000???00 
Molinodus        001???0???????????????????????????????0?????[01]?????????00??0??????????0????1?????00???0?1?10100002001000100?1001?0201101000001000100?11011011101111110101010?1000???1?00211000011111?1001001011111022001101011110001????000????????????????????????????????????????????????????????????????????????????????????????????????????????????????????????????????????????????????????????????????????????????????????????????????????????????????????????????????????????????????????????????????????????????????????????????????????????????????????????????????????????????????????????????????0?0?0???000?12001010??1?10??[12]??011?????10??0??????010?0????????? 
Prodiacodon      001???0?[012][234]?0[01][124]?00000???0[01][034]???0000??[01]100?1??11???????222012[01]12210010000???02?????00???0?[01]??10001020??????0[01]???01?0202111000001000100031111011000011110001100?0000012100?102??????0????0??00?0110?0??20???0???1?0001??????????????????????????????????????????????????????????????????????????????????????????????????????????????????????????????????????????????????????????????????????????????????????????????????????????????????????????????????????????????????????????????????????0???????2???00010000000?01?100000????11?0[12]000101?2100?01????????00010?00021?00011111?02??[12]010110121?1?0???001?02001010??2?00?0[12]??011??10?01000??????01111???????00 
Wyolestes        00????0?[012][01]??[01]???0000???0[01][034]???0000??[01]100?1??0[01]?????????00??0??????????1???00?????00???0?1?11100001010000021?1101?02020010000110001011311011111000010100000???00000121000012000020000010000010?1000??0?0??01021?0??01?????????????????????????????????????????????????????????????????????????????????????????????????????????????????????????????????????????????????????????????????????????????????????????????????????????????????????????????????????????????????????????????????????????????????????????000?11?010100?????1?110???????0???01???????????????????????????????????????????????????????????????????0?????????????00??????????????????????? 
Palaeanodon      013????????????????????????????????????????????????????????????????????????????????????????????????????????????????????????????????????????????????????????????????????????????????????????????????????????????????????001??11??????????????????????????????????????????????????????????????????????????????????????????????????????????????????????????????????????????????????????????????????????????????????????????????????????????????????????????????????????????????????????????????????2???????????0001120200100010101?1[12]011211?10?0101???0??1100110000[01][012]1?00010211?11??0001101111010000000000100100?102000202???11??10?10100??????01101?01????01 
Eomanis          1???????????????????????????????????????????????????????????????????????????????????????????????????????????????????????????????????????????????????????????????????????????????????????????????????????????????????0??00?0010??0020101001220?01?1??10?1001?010110?2?????1????0????????????????0000?1000??1??????1?????02?00???????11000???????????????????0???????????010?0???????????????????????????????????????????????????????????????????????????????????????????????????????11??????0?00020000001000?00111202101000?01?10100102011010?101??000?110011000??011000102212111000000001110000??010?00100100?10200020111011??1001???????0100???????????01 
Eurotamandua     1???????????????????????????????????????????????????????????????????????????????????????????????????????????????????????????????????????????????????????????????????????????????????????????????????????????????????2??00?000??10000001001220?01?1??10?1101?0100001211000010000????????????????000010010?111101110000?002?0010200001110010?????????????????1???0????1?00?????????????????????????????????????????????????????????????????????????????????????????????????????10?000111100100?00010001??100??010102021010?010101???01?10110?0010100000?11?0?0000??01100000?11??1?000010??111001???010???????????????1?0?0?0010110010???00101001??????0???01 
Mixodectes       001???0?[345][234]?????1???????02[12]???0100??2??1?????2?????????00??012110?0?000???00?????00???0[01]1?110010000100110111110000201100000000000100130001111110011010100110?0000012100010[12]011121001?100020101110102200??11011100001??????????????????????????????????????????????????????????????????????????????????????????????????????????????????????????????????????????????????????????????????????????????????????????????????????????????????????????????????????????????????????????????????????????????????????01??????????????????00?00010?????00?000???????????0??????????????????????????????1?0?0?????0?0?????????1?11?1[12]???21??10?0?011??????1100?000????00 
Leptacodon       001???0?[012]??????1???????1[01][034]???0000?????0?1??11?2????0221102111110000000???02??12000102021011000002011000011?110000201101000011000100?31011111000001110000110?00000121000101100020011?1000001011100022000001021100001?1320010?10?????????????1???1?????????????????????????????????????????????????????????????????????????????????????????????????????????????????????????????????????????????????????????????????????????????????????????????????????????????????????????????????????????????????????????????????????????????????????????????????????????????????????????????????????100??1?1?0???100?02011010??2?11?1[12]??021??11?01100??????01100???????1? 
Palaeoryctes     001?1100[012]1?????0???????00010000000000?001100202000?111101201111001000001000??12000002011011000012110100011?1101?0101000000001000000131001010000000?0????????0?00012100010210012100001001001001010000000001011?00?11?022001???0??????????????????????????0010?0???????????????????????????????130?0??????1?1??????????????????????????????????????????????????????????????????????????????????????????????????????????????????????????????????????????????????????????????????????????????????????????????????????????????????????????????????????????????????????????????????????????????????????????????????????????????????????????????????????????????? 
Aaptoryctes      00210100?10???????????1000?00010000010001100200000?1101001111110110000?1000??000100?001001100000011010001111101?0101001000001000100131010011011010?00???????0?00012100010200002100001001001001010021000001022200011?0120100110111020100101120001?11011200111001??1?11100??????00????????0?????1000????002?1??????1?????????????????0110????????????????????[01]????????0??1?????????1??????????????????????????????????????????????????????????0???????????10???????????????????????????????????????????????????????????????????????????????????????????????????????????????????????????????????????????????????????????????????????????????????????????????? 
Pararyctes       00????0?[345][234]?0?[124]?00000???0[01][034]???0000??[01]010?1??12?2?????110111111110110000???00??1100010100101100200101010002111101?01020011??001000000?30001011111000?10001110?0000???1?0010200012100001001001001000022000001021200001????001???????????????????????????????????????????????????????????????????????????????????????????????????????????????????????????????????????????????????????????????????????????????????????????????????????????????????????????????????????????????????????????????????????????????????????????????????????????????????????????????????????????????????????????????????????????????????????????????????????????????????????????????? 
Aphronorus       001??100[012]1?????0????0??0[01][034]???000010[01]1?0010?01?2?????10000101100?11000001001??11010102010?11100000001?01011111000020111?000001000100??1001011000101110011100?0001?????00102001111001?1001101011110002000001011200000?021011?120???????????????????????????012?01?1111110100100100???????2[01]00??0?????????02?1?101110001110????212001[12]01100101?1101?????00?011110100000?00110000?111000??121??10011100?0101????1?11??10?0?00011100??1????0101111201100??????????????????????????????????????????????????????????????????????????????????????????????????????????????????????????????????????????????????????????????????????????????????????????????????????? 
Bessoecetor      00????0???????????????????????????????0?1???[012]?????????00??0??????????0???00?????001000010111?????0??????11???0000???1??000?????0?00??1?11???0??01??1000?100?00???????0010200012100001001101011100002000001011100001?0230110??????????????????????????????????????????????????????????????????????????????????????????????????????????????????????????????????????????????????????????????????????????????????????????????????????????????????????????????????????????????????????????????????????????????????????????????????????????????????????????????????????????????????????????????????????????????????????????????????????????????????????????????? 
Palaeosinopa     001???0?[012][01]?0[01]??00000??10[01][034]???0000??[01]100?1??01?1???????0001001110110000???00??00000101001011102002011000011?110000?02100000001000100131011011001011010010100?00010021?0011210000000001001011001100022000001011100001???3001?????????????????????????????????????????????????????????????????????????????????????????????????????????????????????????????????????????????????????????????????????????????????????????????????????????????????????????????????????????????????????????????????0????1?????0?0??1000111?200100????01?0200?1????100111??????1?0010100[01]101?00000211?11??0011120111?1?0???001?010010[01]0??2?10?2[12]??011??10?10010??????01[01][01]00110??001 
Anisonchus       001???0???????????????????????????????00????100??0??1000020110101101000?001??1000010201011111??0200100010[01]?1001?020111?000001000100030011011002121110101100?0000012101011200100000001001001011110022000001011110001????01??????????????????0???????????????1?????????????????????????????????????????????????????????????????????????????????????????????????????????????????????????????????????????????????????????????????????????????????????????????????????????????????????????????????????????????00?100?0??0?0000????11?01?00????????10?????????0?0???1002??00010211?02??1000000121?0?0???000?01001010??1?10?0[12]??011??10?00100??????010000000???0? 
Conacodon        001???0????????????????????????????[01]10??????[01]?????????00??0??????????001000??1201010102001101??0?001000101?1101?020011?000001000100?30010011002121010101110?0100???1?1011200111100001001001011110022001001022210001?021010??21??????????????0111?????????????????????????????????????????????????????????????????????????????????????????????????????????????????????????????????????????????????????????????????????????????????????????????????????????????????????????????????????????????????????????????????????????????????????????????????????????????????????????????????????????????????????????????????????????????????????????????????????????? 
Ectoconus        001010002110100000000000[01][034]???0000??0100010001?2000?020200101200?11010001011??12210102021?11101001000010001?1101?010111?000001000100131011011102121010100100?0000012101021200101000001001001011110002001101011110001????????????????????????2????????1110001000200012110100101010????0021000[01]?1100000000021101010011001111100??????1010011001101101011???11111010110100111000011000?????10000?????00??00211??1?1?01100???00???2??10?0??1?????11??0010???01??????????????????????00001101000000000200000011000000002111110001110001100000112000011000010?101000010101100110212212101000000110000001100101100101010111020101011001100001011101001000001000010 
Hemithlaeus      001?????????????????????????????????????????[01]?????????00??0??????????0???00?????101020[12]001111??0200100010[01]?1001?020111?001001000100131011011002121111?02100?0000012101011200111100001001001011110002000001011110001???????????????????????????????????????????????????????????????????????????????????????????????????????????????????????????????????????????????????????????????????????????????????????????????????????????????????????????????????????????????????????????????????????????????????????????????????????????????????????????????????????????????????????????????????????1?0?0???001?11001010??1?10?0[12]??011??10?00100??????010000000????? 
Periptychus      001???0?[012][01]??[01]??00000????[01][034]???0000??[01]10001??01020?0?000000200000?110100??001??12[12]10102000010110002001000100?1001?020101?000001000100011011011001111110101100?0000012101011200101100011001001011110022000000011110001???0010?????????????????0???????????????0??2???????????????????????????????????????????????????0??????????????????????????????????????????????????????????????????????????????????????????????????????????????????????????????????????????????????????????????????????????????????????00000001??110100????01?12000100?0000111??????????0???10101?00010212?02??1000000010?0?0???001?11001010??1?10?0[12]??010??10?00010??????0000000?000010 
Haploconus       001?000????????????????????????????0100010101?1001?000000101010?11010001100??01000??2000?1110000200100010[01]?1011?020211?0001??000100030?11011102121111?01100?00000121010??300101100011001001021110022000001111100001?1?100????????????????????????????????010?0????????????????0?????0?????????????????002?1?????????????????????????????????????????????????????????????????????????????????????????????????????????????????????????????????????????????????????????????????????????????????????????????????10?000?0010???????????0???????01?011??????????????1000??0001021???????????????0?0?????000?1?????????1??0?0[12]??0????????0???????????00?????????? 
Tetraclaenodon   0010000?21?0???????????????????????[01]10001??010100000011012012112110100???02??0100010200101110010200101010[01]?1011?020111?000001000000031111011102110?11?01110?00000121000211000121000110010110011001?100??01001010001?132010?????????????????0???????????????0??2???????????????????????????????????????????????????0????????????????????????????????????????????0????????????????????????????????????????????????????????????????????????????????????????????????????????????????????????????????????????????101000?0010?0????11?020210???0000011????????01000????[01]1?0001??12?02??1000000111?[01]?0???110?02001010??2?00?0[12]??011??10?10100??????110010000???10 
Copecion         001???0?[012]??????0????????[01]????0000??[01]1?0?1??01?????????20??0??????????0???02??02000102021011100012001010100?1011?0202111000001000000131011011101111011?01111100000121001201001121011?100101110110000200??01101000001????00???????????????????????????????????????????????????????????????????????????????????????????????????????????????????????????????????????????????????????????????????????????????????????????????????????????????????????????????????????????????????????????????????????2????????000111000?001010????11?02021?????????11????????0110??10[01]21?000?0210?0C??1000100111?1?0???110?02001010??2?00?0[12]??010??11?10100??????101010000????? 
Ectocion         00100?1121?????0?????000[01][034]100000010010001000101001?022200101220111010011112??02000102022011100002001010000?0?11?02021010101?1001?00131011011100111011?00110?000101210012?10100211000100101100110000200??01101110001?1310010000010110100000000111?????1100110?020?1?1??010?????00????111111????11000?0?0?011??????00????0100??????????????????????????????????????????????????????????????????????????????????????????????????????????????????????????????????????????????????????????????????????????????00??1??00?001010????11?02021001?2[01][01]?011????????0101??10[01]???000102???02??100010??21?1?0???110?0200100???2?00?0[12]??010??11?10100??????101010010???10 
Saxonella        002??0?143?123?1???????02[01]1?21????02??1???1?[23]?10???1221001012211110100???00??10000100001011100002001000101?0?0000201101000001000100031011011100111111?010???00000121000211010011011?1001201120111021000001021?00001???????????????????????????????????????10?1??????????????????????02?00??0?1?0?0???????????????????????????????????????????????????????????????????????????????????????????????????????????????????????????????????????????????????????????????????????????????????????????????????????????????????????????????????????????????????????????????????????????????????????????????????????????????????????????????????????????????????????? 
Cynocephalus     00200100311?0?010100021113100000010100010001302????12221?10??????????0???12??10001102001011101002201000121?0?00012011??001?????0?00??1?11???1??00??0????????0?0001210001010101??011?1001201002110022000001001100101?1320111000010110100000010111?1301111111110000010100100100000?????????????120000010010?10?????100???00001???????2111011?????????????????2???????????????????????????????????????????????????????????????????????????????????????????????????????????????????????1????0??0?00010000000101100100101010000111110011000010000101010000111000100001011011002111021010000?0101?0?0???000?01010?0???1?11?1[12]??021??1010101110101011100000000000 
Onychodectes     001???0?[012][01]?????00000??00[01]????0000??[01]100?1??01?[12]???????00??01200?00?000???0[01]?????00???0?1?1110210200000000[01]?1101?0201101000001000100030?0?011112010?01???0???0?000121000211000001001?1001001011000022010001011100?01??????????????????????????????????????????????????????????????????????????????????????????????????????????????????????????????????????????????????????????????????????????????????????????????????????????????????????????????????????????????????????????????????????????????????????01?00001??110000?????1?11000?????0001?10???????0100??????1????00201?1???100??00?11?1?0???000?02001010??2?00?0[12]??0????10?01000??????0?100?010???00 
Uropsilus        001111014300?2001???00?0?41001????01110111?1[12]02000?111000101010?00?00001000??00?10100002111002101100010021?0?00002021010110010000000?1010011100001111?10100?0?100121000001100111011?1001001103100002010000022201111?1?20010200110020000101000011??311111001201011012000110111?00?10011021103012000000010210??????1100?002?000??10110111011??10000101111011121111101010111120??1100??????????????????10?????????????????????????????11001??????01100?00?111?????????????????????1000110110001001031000001101?110012[01]2101000111011110110010100110110000101100011100111001000011001100110201????????????????????????????????????????????????????????????????? 
Desmana          00111101210022000000020000100010010101011101100000?110000111210?01100001000??00?100?1002010201000100010021?0?0000202101011001001?00?31110111100011111002100?0?000121000001110111011?100100110210000201000100100110010130010200110020000101000011?1110111011201011112100110111000000011011103002010000010210??????110???02?01???????01110110110000101111011121111101310111000?2110001?0121000001??01?1002???0??100011????????????00?01???10001?01100?00111100?1????????????0?100100?1??1?0??100103110000110??01000102110000111010010210010?????????0?01011000111??21100000???1021110110201100010110100002001?1102201??????????????????????0101????????000?0 
Homogalax        00????1?[012][01]??[01]??00000??00[01]????0000??[01]11011??1102????0222012012212110000???12??02?000?2021?10200102001000100?0?0001202101010001001?00030101111101011111002111100000121001???1101211000100101112110000200??01001?0110?????????????????????????0???????????????1??0????????????????????????????????????????????????????????????????????????????????????????????????1??????????????????????????????????????????????????????????????????????????????????????????????????????????????????????????????????????????00111000?001011????11?02?21????201?011?????????101?????21?0001021??02??100010?121?1?0???110?01031111??2?00?2[12]??010??11?10100??????101010010????? 
Goniacodon       00??????????????????????[01]????0000?????0?1??0[01]?????????00??0??????????0????0?????00???0?1?111?????0??????0[01]???0000???1??000?????0?00??0?31??????00???????1?0?00???????00111111111000111010010011000010010010111000001?????????????????????????????????????????????????????????????????????????????????????????????????????????????????????????????????????????????????????????????????????????????????????????????????????????????????????????????????????????????????????????????????????????????????????????????????????????????????????????????????????????????????????????????????????????????????????????????????????????????????????????????????????? 
Tupaia           001001003110[01]001000010?011101000010111011101201001?000010201121011000001001??11?00102001012000010200010021?1101?0201101001001000000110?010111100111100000???0?010121000001101011111?10010010031001?201000102000?00000210010200111000100101000011?131112000221100101110000110001010101102100200201000101111101011010011100011201?1001?11011??10101112111120021010021310110???111111?????????????????????????????????????????????????1001?????0?012?11????10?????????????????????000011111000000001000000010110000010100000011111001000000001000101000010101001010021100000211102101000010101001011010100210101012201111[12]0102100101011101?????11110000110000 
Viverravus       003?1?0??[01]?0[01][124]??0000??0????????????010001??02020?0?000010[12]012212010011???00??020000?2011012000012101000101?1001?0102101000101000001??0?0?0110000011100010???00010?21000002100121001?10012010?1000??0010001021100?01?0210000100110110101000121111??211120001100??11?2??0???????0012??11111??????0?00?0?003???????????0??01?0??????????0?11?010010100???2131?0??1?0000?0101020????0001????????00?????????????????????1????????????0??0??0??????1??100????11?0?0?????????????0?2100?0??????????????1????????00200001?00010000111111?100?0????00?000????????00010?10001?00001101202?00000001??1?0?0???000?020010????1?10?0[12]??011??10??0000??????01101????????? 
Arctocyon        00??1?1??1?????????????????????????0100010001????1?000000200000?110100????0??00?100?0002111101102101000101?1011?020211?1??1??000010131111011101121111012110?01010021100210011101111?1001001011100002000110111110001?????0????????0?????0?1?0????????11100011002010121001111???10???????11?????2010010?00110?101?0000?0?12?0020?00??010001??????????2????11100?11000100101101?111?1?????20??000???00?000?[01]2?0??10?0?0???1????????????0?00??[01]11?????0??0?110????????????[01]??00?100100??????????????????????????11?????101?0000????0????????0????110?[01]???0???????????01?????0?????????00?????0????00010?????0???[01]??0??0????00???000????0[01]??20010????????????1? 
Homacodon	001?1?1??????????????????????????????????????????0?0110002002012110000??0????????????????10101102000000000?11000020211?1??1??01000011100?11110101111011210111101002100001100110000001001101011100012000000011101101????????????????????????????????????????00???????????0?????????????????????????????????????????1????????????1?????????????????101??????1?11?1???????????????????????21???00????0????????0?????0?1????????????????0?????[01]???????????????????????????2???0??1???????????????????????????????????????????????????????????????????????????????????????????????????????????1????????1????????????2???????????????????00?????????????????????
Teilhardimys     001???????????????????????????????????0?????100?10?0202001011212110100???01??100010?2011011101102001000000?100000202101000001000000031011011102011011?00111100010021100102110101001?100100010110?1020?0000011100011????001???????????????????????????????????????????????????????????????????????????????????????????????????????????????????????????????????????????????????????????????????????????????????????????????????????????????????????????????????????????????????????????????????????????????????????????????????????????????????????????????????????????????????????????????11?1?1?0?000?02001?0?1221?0202100110011101000??????01101????????? 
Orthaspidotherium 00??1?????????????????????????????????01????10???1?001??12002112110000??[01]02??12[12]??1?2?0??1?10001200101010??110000201101011001001??0??0?0?011101011?1010?0???1000?????01112111101111?10010011?1100?02000000000?10101????????????????????????0???????????????10?2???????????????????????????????????????????????????0????????????1??????????????????????????1?11?1???????????????????????21???00???00???????[01]0?????1?1????????????????0?????2??????????????????????????????????0??????????????????????????????????????????1??????1?????????????????????????????????2???????????????????????0????1?0?0?????1??????0????????????0??????1[01]????????????????????? 
Pleuraspidotherium 001?1?[01]?2[01]??[01]??00000??00[01][034]???0000??[01]10011??0101??1?1012012002212110100??102??1110110201101110001200101010[01]?100000201101011001001?00?30?1001110111111010101??1100???1?01112011011111?1001010????0?1?2000000001110101????????????????????????0???????????????10?2???????????????????????????????????????????????????0????????????1??????????????????????????1?11?1???????????????????????21???00???00???????[01]0?????1?1????????????????0?????2???????????????????????????????[12][01]?0?????????????????????10???00001000001001001001101101020?????00?0100?????0?00100010011100011111212?0100100010101?[01]00000010211100?10111020[12]010110?10?001100?10??110000??0????? 
Hilalia          0011????2??????????0???????????????11???????1?[12]?0??0??200100110?110000????2???0?????2????1111??0?0???1??00???0000?001010110011?1?00?????????????????????0???11????????0???????1??????????????[123]????2??????0????????????????????????????????????????????????01?02????????????????????????????????0????????????????????????00?????1????????????????????????????????????????????????????????????????????????????????????????????????????????????????????????????????????????????????????????????????????????????????????????????????????????????????????????????????????????????????????????????????????????????????????????????0??????1[01]????????????????????? 
Heptodon         00??0?1?????????????????????????????????????102010?0222111?02212110000??0?????[12]?????2????11100112001000101?110000202101010001001?00030?0?111101011010001101101000121001????10101011?10011011?11000[12]2000001100010101????????????????????????0???????????????01???????????1????????????????????????0???000????????????????00?????????1100?1?????????????????101??1???????????????????????21???[01]1???22????????0?????1?1????????????????1?????[01]???????????????????????????[01]???0??1??????????????????????????????????????????1??????1????????1????????1???????????????2???????????????????????2????0?1?0?????0??????2????????????1??????00????????????????????? 
Mesonyx          00???????2???????????????0???????????????????????????[12]???[12]?0?????????????????????????????1?101100001000100?0?11?1201001010001000111210?0?011100100?01???0???0?0001210????[123]??????????0????????1?1???????????333????01????1????????1?????0?1?????????????????1?????0?0??????1???10????????????????0???????2???????????????2?0??????????0????????????????????010??1???2????0????2???1??????????????????1???10???????1?1???1?????????????????????????????????1????????????[01]??0??1??1?0???????1???????????????????????????????1?????????????????????1?01111???????????11??????????????????????1??????2???????????0??0??0????1?????11[01]???????0?110?????????????? 
Sinonyx          00100?112100110000000000100??0000000100010?01?0001?0[01][012]011210101000?0000110[12]??0100011?101?1210000[01]00?????00?0?11?0202001000001000111[12]?0?0?011100110?100020???0000012?0000030?00000???000?2011011101?0????00?3230???01021000000011?????010001[12]0001??2111200111100010101000000000000?0?10021000??200000001021000011?00001?02?002???0?11?00111011?????????2021100?1100021?110????2??01??????????????????000?10?????????10?????????????????01???????100??00?111000?????????[01]???0?100110?????0???1???0?1??????????101???1?????01?????2??0????????0??1??01?0?????????1??11???????????11??00????????????11??0??100101??0???1??2??????1???????????110?????????????? 
Macrocranion     001???0?[012][01]??[01]0?00000??00[01][034]???0000??[01]100?1??11?0???????00??10110??10000???00?????000?0001012100002010000011?110000201101000001000100031111011101011110000110?00010121000101011001001?10010011111001?20000000210000101??200?????????????????????????????????????????????????????????????????????????????????????????????????????????????????????????????????????????????????????????????????????????????????????????????????????????????????????????????????????????????????????????????????????????????????????????????000????11?01?00?????????0???????????????????1??0011111?02??101?010121?1?1???110?02101010??2?[01]0?0[12]??011??10?[01]0100??????0[01]1010001????? 
Alsaticopithecus 001????????????????????????????????1100110?110[12]00??0??00??01110?00?000????1?????011020[01]201211??0?0010101???1010002011110001?1000000131111011101011111?01110?00[01]00121001102011121011?1001001111100002000000111100011??????????????????????????????????????????????????????????????????????????????????????????????????????????????????????????????????????????????????????????????????????????????????????????????????????????????????????????????????????????????????????????????????????????????????????????????????????????????????????????????????????????????????????????????????????????????????????????????????????????????????????????????????????? 
Wyonycteris      00100???2???????00000000???????????010??????200001??12000101111010?000????0?????000?001211101??0?1101110111110000201101001001000000??1111111100011010001110?00000121000101110111011?10010010021001?2000000011100111??????????????????????????????????????????????????????????????????????????????????????????????????????????????????????????????????????????????????????????????????????????????????????????????????????????????????????????????????????????????????????????????????????????????????????????????????????????????????????????????????????????????????????????????????????????????????????????????????????????????????????????????????????? 
Parapternodus    001?????????????????????????????????????????1???????1000020???????????????0?????0010100101100011011011102111101?00000001??1??000101030?0?011000000?01???????0?00???1?00001000101011?011?000?0?01?1?0?0??0002220??11?0?200?????????????????????????????????????????????????????????????????????????????????????????????????????????????????????????????????????????????????????????????????????????????????????????????????????????????????????????????????????????????????????????????????????????????????????????????????????????????????????????????????????????????????????????????????1?1?0???000?020010[01]0??2?10?0[12]??011??10?00100??????01000????????? 
Bisonalveus      00????0??[01]?????????????????????????[01]100?1??11????????????????????????????02?????00???0?1?1[01]0?????0??????11???01?0???1??000?????0?00??1?01???1??11??1010?11??00???????0011100111100011001111011001002010001011?000000???000?1?????????????????????????????????????????????????????????????????????????????????????????????????????????????????????????????????????????????????????????????????????????????????????????????????????????????????????????????????????????????????????????????????????????????????????????????????????????????????????????????????????????????????????????????????????????????????????????????????????????????????????????????? 
Pentacodon       001?????????????????????????????????????????10?????1??00??1?[12]21??????0?1?01?????1011201001211??0?00100100100?0000202101000011010100?31?11011101001?1000?110?0000???1?00011001011011?110100100101000[01]00000101111001000?301????????????????????????????????????????????????????????????????????????????????????????????????????????????????????????????????????????????????????????????????????????????????????????????????????????????????????????????????????????????????????????????????????????????????????????????????????????????????????????????????????????????????????????????????????????????????????????????????????????????????????????????????? 
Asiostylops      001????????????????????????????????11?011???101000?022101200221211000001?01??12001102001?101000020010001???0?0001201101010011000100030?0?011100111110102110?000001210001?2000010101?110100102111?022000000011201000012?0100110?11000100000?00101?????????011?0?????1??????????1?????????????????0?????????????????????????????????????????????????????????????1????????????????????????????1????????????????????????????????????????????????0????????????????????????????????????????????????????????????????????????????????????????????????????????????????????????????????????????????????????????????????????????????????????????????????????????????? 
Arctostylops     00????0?[012][01]?1??????????00?????0000??[01]110?1??1[01]?????????10??0??????????0???12??120011020[01]11110?????0??????0[01]????1?1???1??010?????0?00??0?0?0??1??11??0????1???11???????01??3???010101?100120100111001200000001110100????????????????????????????????????????????????????????????????????????????????????????????????????????????????????????????????????????????????????????????????????????????????????????????????????????????????????????????????????????????????????????????????????????????????????????????????????????????????????????????????????????????????????????????????????????1?1?0???110?02001010??2?11?4[12]??011??10?10100??????011?1????????? 
Elpidophorus     00????????????????????????????????????0?????[012]?????????20??0??????????101002??110001020011110?????1??????11???0000???1??001?????0?00??1?11???1??01??1010?110?00???????00102010011011?10?1001013110??2010001000000111??????????????????????????????????????????????????????????????????????????????????????????????????????????????????????????????????????????????????????????????????????????????????????????????????????????????????????????????????????????????????????????????????????????????????????????????????????????????????????????????????????????????????????????????????????????????????????????????????????????????????????????????????????? 
Worlandia        001?1100[345]2?1130000000??123102000000110011001102000?102200201221011010101012??1110010201111220100110011101111011?02011001?1001000100031111011101011111?020?0?0000???1?00112000121011?1000201011100002000001021100111?0?1000001211000000100100???1??21?????1?0?0???????????????????????????????????????????????????????????????????????????????????????????????????????????????????????????????????????????????????????????????????????????????????????????????????????????????????????????????????????????????????????????????????????????????????????????????????????????????????????????????????????????????????????????????????????????????????????????? 
Plagiomene       001??100[012]1?12??0????0??1[01]4101000010[01]11011001101????0??20??0??????????101012??1110010201111110001111010101111011?01011001?10010001000311110111010111101020?0?00000021000102000221001?1001201011100002000001100000111?011000??10???00??????????????????????????????????????????????????????????????????????????????????????????????????????????????????????????????????????????????????????????????????????????????????????????????????????????????????????????????????????????????????????????????????????????????????????????????????????????????????????????????????????????????????????????????????????????????????????????????????????????????????????? 
Elphidotarsius   001?????[345]??123?1???????02[12]???0000?????0?1??1[12]?0???????101?01221011010001000??110001010000121000020001110111100000201100000001000100031111111101111010000111000000021000211000021001?1001001021100002000000121000001???10010??????????????????????????????????????????????????????????????????????????????????????????????????????????????????????????????????????????????????????????????????????????????????????????????????????????????????????????????????????????????????????????????????????????????????????????????????????????????????????????????????????????????????????????????????????????????????????????????????????????????????????????????? 
Esthonyx         001???0?[012][01]?????00110??00[01]????0110??111011001201000?1[12][12]2112011211?????001002????100112021011100001201000111???01?01011010100010?0100??1?1111110111??1000?110?00000021100211010021111?100101101110002200??01001100001??????????????????????????????????????????????????????????????????????????????????????????????????????????????????????????????????????????????????????????????????????????????????????????????????????????????????????????????????????????????????????????????????????????????????????00[12]000001021?000????10?01000?????00??1?????????01001?00101100000211202?10000000110010100000001200101010101020200011??1000001011?010010010000???00 
Alcidedorbignya  00????0021001000000000101400000001011100100010[12]000?121211201111011000001011?????00???0?1?1100000111?????11?1101?00011010100010101000310011111011111101010???0000012100000110001110011001001011101012000000011100001????0010?1001002000000111???1??????????11?????????????????????????????????????????????????????????????????????????????????????????????????????????????????????????????????????????????????????????????????????????????????????????????????????????????????????????????????????????????????????????????????????????????????????????????????????????????????????????????????????????????????????????????????????????????????????????????? 
Pantolambda      001?1100[012][01]?0[01]0?00000??1010000000000010001000102000?022011201121011000001101?????001120[01]2011202002101000111?1101?0001101011001000100??1011111100111110001110?00000021100001110021100010010010021000110000001?0[01]00001?00000???????????????????????????????????????????????????????????????????????????????????????????????????????????????????????????????????????????????????????????????????????????????????????????????????????????????????????????????????????????????????????????????????????????00?0?0011000010001100111101002000101100001010?????0?01001010121?00010211?02??20000000100000020110111021111101010?0100011?1100000100?????0100100000001? 
Titanoides       001?1?0?[012][01]10100000000000[01][034]???0000??0100110?01?2010??110112001210110000???11?????001120?1110201000100010021?0?01?01001000110000000001300010111001?0?100010???000000211000011100201000100101100211000100000100000000?????001???????00?????????1201????????0111?0?????????????????????????????????0000????02????????????????????????????00?1??????????????????010???????????????????????01210??000111010??01???????????????????????????????????????????????????????????????????????????????????????????????????1000000211100101101001000001120000110?????????????1??????????????????1??00??0????????????????????????????????????????????????????????????????? 
Coryphodon       002??110[012]1?0[01]0?10000??0014100000010[01]10001000102000?111011200111111000001111??02000102011010000002101000111?1101?01020011?11??0000000?0?0?1111001111100010???000001210011010100211001100101010210?1?2010001100001101?12?0000010010000101001110111??111110011010101012110001????101?0002?02000?0100000000021101?0?000?0?001000201???11?101111?0??002010???21001000000001010???????02???01????????????????????????????????????????????????????????????????????????????????????????????11???0?00???0????01100002000000121101101111100[12]000101?21000110?????0??10??010101100000212212?100000000100000021001111021111102010?4[12]??011??10?000[01]0??????01[01]000000?0010 
Cyriacotherium   001?????[012][01]?0[01]0??0000??0????????????[01]?10?????1?2????0222112002210110100???12??12200???0?1?11000000110010021?1101?0101100011001000100?311110111011110100010???00000021100001010020111?100101100210???200??0111??0?00??????????????????????????????????????????????????????????????????????????????????????????????????????????????????????????????????????????????????????????????????????????????????????????????????????????????????????????????????????????????????????????????????????????????????????0002?????????????????????????????????????????????????????????????????????????????????????????????????????????????????????????????????????????????? 
Dipsalidictis    00211101210010000000021012100000010010001000100000?102010101011010?00001000??00110101011120002?02101000021?0?01?02000011??010000001131011011100000?10001100?01000021100001000010011?11011010?1000002000000123?00?01?1?10010111010110000000120011?02111211010102010100100011011001000112210020120000000002110000000010?002?0????0?011?00011011010111110??31111101000000?11100010?0000001???0000011????01????????????????????????????????????????????????????????????????????0210100???????????????????????000100010?010100????00?01000000?00000110???????01001?101011000002102021110000001100000020100101001010100011?0110021001000111000101001000000000000 
Didymictis       00211?0?[012][01]??[01]??00000??0?[01][034]???0000??0100?1??01000?0?0020101002212010011???00?????00101011122000010100000101?1101?02011010001010000011311110111101110100010???00000?21000011?00021000?10000010?1010?010100000?1100001?0?2000?111??????????????????????????0010?00??010110???????10????1002100???2000000?0000?0?????0?0????1???????????????????1??001011?01200???010001?1111010????????????????00??????????????????????????????????0??0??0??????1????????????0?????????????????[23]??????????????????????????0?000100001?0011001???11?[01][12]001000?00000110???????00100?10021?00010210?02??1000000111?0?1???000?11001010?11?10?4[12]??011??11?00100??????110010000???00 
Uintacyon        001?1?0??[01]??[01]??00000??1?[01]??????????[01]10001000100?00?000010101221211001101100????000100011012000110101000111?1001?020210100010100000123110?0111000010100000???000000210000111000200000110000100101???0100000011100?01?011000????????????????????????????????????????????????????????????????????????????????????????????????????????????????????????????????????????????????????????????????????????????????????????????????????????????????????????????????????????????????????????????????00???0?????????00?0000111010100111101???00??00?100??0????????10?001010001100000211202?100000001000010021000101000?10100011?0[12]??021??10?01110???01011000???1???00 
Claenodon        00[12]?1?0????????????????????????????010001000[12]00001?100000101111200?00001000??00000101021010101112001000000?10000020111?00000100000013110?111100011110102110?01000121000211001121011?0100001111110022011000011?10001???10100111011000000100120011?020?????010?11????1??0???????00???????????????????????01?1?????????????2?0???????11?00111???010010200??30121010000100011000???0010??01????????11?????????????????????????????????????????????10101?0??????????????????????????100???????????????????????00?000011?010100????01?01001000?00000010???????00?0??10101100010212202?11000000111?0?0???000?01001010??1?00?0[12]??021??10?00000?1101001001000000001 
Anacodon         001???1?????????????????[01][12]?????????[01]100????0[23]?????????00??0??????????0???00??000001??022110??????0??????0[01]??????0???1??000?????0?10??1?0???????01??0????110?01???????10201??????0???110020??111????20?000???0?1??0???????????????????????????????????????????????????????????????????????????????????????????????????????????????????????????????????????????????????????????????????????????????????????????????????????????????????????????????????????????????????????????????????????????????????????002000011?[12]10100????01?01000000?10000110???????01111?00101?00000201?02??1000000111?0?0???000?[01]1001010??1?10?0[12]??021??10?00000??????010010000???01 
Apheliscus       00????0?[012]??????0???????1[01][034]???0000??[01]10011??11???????0000??11000????000???00???0?000?00101101??1??0???1??0[01]???11?02??1??000?????0?00??1?11??????01??11?0?110?00???????00102000111011?1000201101100??2000001100?1000??????????????????????????????????????????????????????????????????????????????????????????????????????????????????????????????????????????????????????????????????????????????????????????????????????????????????????????????????????????????????????????????????????????????????????????00000??00?000????10?01?00????????01???????????????10001?00011111?02???01?010121?1?1???000?02001010??2?10?0[12]??010??10?00100??????00101???1????? 
Haplomylus       001???????????????????????????????????01????1?[12]??????010??01010?110100???02???0?010?20[12]1?11100102011000100?110001201101000001000000131111111102121011?0111100000002100010211?111011?10010011011?00020000011?1010001?????????????????????????????????????????????????????????????????????????????????????????????????????????????????????????????????????????????????????????????????????????????????????????????????????????????????????????????????????????????????????????????????????????????????????????000000?000010????1?????0??????????1???????????????10021?1001111??0????01?010?21?1?1???000?02????11??2?10?2[12]??010??10?00100??????00101???1????? 
Domnina          00311?01[45]3?123011???10?1231030000002??1?????402000????0??????212????????????????0?????[12]??1210??0???001000????????100??????????????????????111????1??????11???????????00[01]01110111011?1001101011100002001?010[01][01][01]11001?11?001?2?????02?1????11???????????????1??0????0???0?001??????????????00??0?00000?1??2???????????10??????1????????1??????????????0???????0??????????011????10??????20???200???11?????????????????????????????????????????0????????????????????????????????????????????????????????????????????????????????????????????????????????????????????????????????????????????????????????????????????????????????????????????????????????????? 
Tytthaena        002?????????????????????????????????????????1?????????1112001212010000??????????00101011?2?002001210000020?1111?0101001010000010101031010011100111111?010???0100??21?00001100121011?1101101001100002001001122?10001?1?1001???????????????????????????????????????????????????????????????????????????????????????????????????????????????????????????????????????????????????????????????????????????????????????????????????????????????????????????????????????????????????????????????????????????????????????????????????????????????????????????????????????????????????????????????????????????????????????????????????????????????????????????????? 
Onychonycteris   002011113111110000000??1130000000000100010002?0000?0?0000[12]?0?112110?0?01000?????011??0?2?1100000?211000111?1????0201101001001??01101??????11001011?1??000???0?0?01[12]1000112??????????10???1?????1???10?000?1??????01?00100101111100001000010[01]0211?021?????0???0?????1??????????00???????1100??0200000000??01?????????????2?00?????????????1??110101?2?0212112??1002??00011000000?0???200?????????????????????????????????????????0?????????211??11?10???11??00??????????????????0???111??1000?00020000100100[12]1000100201000001000001100001?00100001000110100?000100[12]0000001??120?1100000001??0?0??21?????1?3?????????11?[12]???20001001010?100000?????0?0000000 
Icaronycteris    0020110131111100000000?1130000000000100010002?0000?1000002111212?1000001100??02[01]001020[12]2?1100000110100011111111?12011010010010001101011111110000110100000???0?00012100011000?1??001?10011011031100010000011???00?01?0010010110110020101001000111?021111000101?????11?10??1?????01001???110????2000000001101??????000??112?00??????1??0?011???????1???0??[23]??2??1002??00011000000?0???200???????????????????????????????????????????????????211??11??????11?????????????????????????0001011?00100010000100100110000002010001010000010?00001?0100001000010100??0010020000011???2021100000001???????????????????????????1?????2????00???0??01000?????????00000 
Lambdotherium    00[12]?????????????????????????????????????????????????????????????????????101??12[01]010?20121102000012??11101011000002021010110010?0010131011011100011?10011101100000021?010???10020100110011010201100220000010??010001?????????????????????????????????????????????????????0????????????0????????????????????????????0?????????2??0?????????????????????????????????????????????????????????????????????????????????????????????????????????????????????????????????????????????????????????????????????????????????????????????????????????????????????????????????????????????????????????????????????????????????????????????????????????????????????????? 
Litolophus       00[12]00??0210?04000000000014100000000010001000[12]02011?011010??02110010000???00??021010?201201020000000100002011000002021010000010000100?110?111100001110011100?01000021101????11010?11?10011?11011010220001011000???????????????????????????????????????????????????????????????????????????????????????????????????????????????0???????????????????????????????????????????????????????????????????????????????????????????????????????????????????????????????????????????????????????????????????????????????????????????????????????????????????????????????????????????????????????????????????????????????????????????????????????????????????????????? 
Gobiohyus        00100?1?????????0000???????????????010001100100011?112010100121200?00001100??10[01]010?1002010100002001000000?0?0100202101000001000010131010111100010?1001[12]0???00000021001????11111011?1001101121101022000101100000001?00[12]0100110111020100001001111?021????0110?0?????2??0???????00???????1100??0200000???02011100100001??1?????????????????????????202????21?????1121????11000????????????????000???????????????????????????????????????00????????[01]?????????????????????????0?2?0??????????????????????????????????????????????????????????????????????????????????????????????????????????????????????????????????????????????????????????????????????????? 
Leptomeryx       001101102110??010000?00024110000010111011111102001?011000100110?00?00001100??12[01]011020120110000021001010001110000202001000001000010120?0?010000011010010101100000021001????11111011?1001100????0?1?21?0001000000001?0110100110011000100000000201?0?11120001001101112100010110000121000111000?020000000002011??1??00???11001111?11?021000101?11?1?2021???21120?110110011110200?111101?001?000000?010?011???0001??11??1????????1000???1?0100210?10001000?1110001???????1????1010000101111000?0?0002000000001000101000??10001111010?1000[01]0112111011011111?1000000100210100012112121000000001200101111100001001?110220010?[01]11001011011010?10211000101100101101 
Poebrotherium    0020001?220?140?0???????141??00000011001110010??11?0021??2??20?????00001100??10?0?1?0???010201?02100010020?100001202100001000000010120?0?111000010?10011100?00[01]00021001????11110011?1001101121101022000001000000000?003000002000102001010?000211????11210112101?011210000????00010[01]110010?01003100000110201??????000???1000121?11?001001????111101??????211[12]0?1?????010111?1?????001?0??????00?????????011????1?11?1???????????????11001??211?1?001??0111?000?????0???????1?0?0?11?111101000?000??000001010000000?0??10001?11011011?010012010011011?11????????1??0101000122??0??120000001110100????????1??????????????????????????????1?2110???01000101111 
Oreotalpa        00???????????????????????????????????????????????????????????????????????????????????????110?????????????????????????????????????????????????????????????????????????00200011200010110010010011011?200000102220110010?30?1???????????????????????????????????????????????????????????????????????????????????????????????????????????????????????????????????????????????????????????????????????????????????????????????????????????????????????????????????????????????????????????????????????????????????????????????????????????????????????????????????????????????????????????????????????????????????????????????????????????????????????????????? 
Pakicetus        00100010211010000000??001010?0000101?00010?01?1?????????????????????000?100??00?000?00??11?101102001000100???01?02010010100011?1??0?30?0?0111001011101120???0000002100???????????????????????????1???????????3????1??????????????????????????1??????1???0?10101?10?20100?11000????????????????????????10??????????0?????000?21?????1?0?11???1??1020200??[23]?000?0102100??1????02???101?00[01]?00000???10?001???????1?101010?10010????0?????01????1?11101002111?0?010???0???2????????111???????????????????????????????????????????????????????????????????????????????????????????????????????????????????????????????????????????????????????????????????????? 
Rodhocetus       001000102110[12]0000000???0101000000001?00010?01?11?1?1?????10?????????0000100?????00???0???121?????????????????????2???????????????????????????????????????????????????0??????????????????????????????????????????????0030000[12]20111020101000?11211??????????1010?1???2??????????????????????????2010???00?2?1???????????????0??????????0?1???????????????????????????????????????????????????????????????????????????????????????????????????????????????????????????????????????????????????0?00020????????????????1?????11??1??1??0?01?01??100110100000100?00?100??????1001011211100110112101010110001020?1011002110?[01]210010011000010010100000001000001111 
Indohyus         00100???????????????????????????????????????101000?012100100210?1100000??00??0000010001?11010000200100010??110010202101000001001?00031111011100011110111101100000021001??????1110001100111102??0?02200010010000?1000?????0?????????????????????????????????????????????????????????????????????????????????????????????????????????????????????????????????????????????????????????????????????????????????????????????????????????????????????????????????????????????????????????11??????01??0100001000100100000020100?1?11011??0?00????11?011??010001000000100210100100?121011100000012101010211001010010110021100?21000011101001[01]0000?100?0010??00??1? 
Elomeryx         001100112110[01]20000000000121000000101100110??102010?001111100211211100101100??1??0111[01]0[01]201011??0?00011100111100002001010110011?1?00031111111100011100101100?00000021001011001111000010011010211010220001001?0000000011?0110120011020100011000201?0??1121011110001012100001100000?0??101100010030101000102011?????1001?001000???11?01?011111?0????1?[12]00??2100??0000000001102002101101??01100000?001??011001????1?1010?101101??2??0?011100112102111011021111000101??001?100?0?11010001110210001??0??00010011001000100201000101111112021000131110110?01??????????10021?100100200121?10001301[12]1010112110010100101111?11??????????????????????????????????????? 
Chambius         001?????????????????????????????????????????1?[12]???????20010112121111000???0?????0110002201211??0?001000000?1011?1101011010001001?00021010111101021101?0010110100111100000201010110001001011003100??100000102220000000[01]3011???????????????????????????????????????????????????????????????????????????????????????????????????????????????????????????????????????????????????????????????????????????????????????????????????????????????????????????????????????????????????????????????????????????????????????????????????????????????????????????????????????????????????????????????110121000001102111010122000002101010110110010???????????????????? 
Todralestes      001?????????????????????????????????????????1?0???????01??111112110000???01??0000011210[12]011000010210000001?110001202001010001000100021010111101011010111110?0000012100000110000010001001111011001021000000022200001?0?3000???????????????????????????????????????????????????????????????????????????????????????????????????????????????????????????????????????????????????????????????????????????????????????????????????????????????????????????????????????????????????????????????????????????????????????????????????????????????????????????????????????????????????????????????????????????????????????????????????????????????????????????????? 
Dilambdogale     002???0?????????????????????????????????1???2?0????0??00??01120200?000?0?00??1001110201[01]01100001011?????01?0?11?1200101???1??001?01??1010011002000?00???0???0?00012100021100110110001001001001101001000?0002220?0?1?0?30?1??[12]?????????????????????????????????????????????????????????????????????????????????????????????????????????????????????????????????????????????????????????????????????????????????????????????????????????????????????????????????????????????????????????????????????????????????????1010??0????1???????????????????????????????????????????????????????????????????????????????????????????????????????????????????????????? 
Widanelfarasia   002??100?1????????????00?????010000???0?11?02?0????0??????0??????????0???01??100101020[01]1011000010110000001?1011?110[12]1010010010000010?1111111000??????????????????????001010011011?0010011010011010010001000222000?1??????????????????????????????????????????????????????????????????????????????????????????????????????????????????????????????????????????????????????????????????????????????????????????????????????????????????????????????????????????????????????????????????????????????????????????????????????????????????????????????????????????????????????????????????????????????????????????????????????????????????????????????????????? 
Protictis        003?0???????????????????????????????????????202??0??10111100221211011101100??1100110101202200000021001011??1000101011011??11100001111110?0111000011100000???00000?21000012000110000011011111?1011?01000000022?00101?0[01]1010????????????????????????????????11??2?11????0???????0?1????????????1??000?0??00???????????????100??????????0??????????????????????????????????102?????????????????00?????????????????????1????????????0??0??0??????1????????????0?????????????????[23]????????????????????????????????????????????????????????????????????????????????????????????????????????????????????????????????????????????????????????????????????????????? 
Lessnessina      001???0???????????????????????????????011001101000?021001200201211010001100??100000?2012112200001001000100?10000120011?0000010000000111111111010111000??0???0000012100120011110100011001211001110021101001011110101??????????????????????????????????????010?0????????0?0?????00?????????????01010100?11211??????????????????????????????????????????????????????????????????????????????????????????????????????????????????????????????????????????????????????????????????????????????????????????????????????????????????????????????????????????????????????????????????????????????????????????????????????????????????????????????????????????????? 
Eritherium       0011?10??1?????????????0101??010010???0111??1?2?????20000201100?00?100010?0??1000?110?[01]?0111000010001101???1111?12010010011??001??0?30?0?010102010?01???100?0001012100100101010100001001111002100002000010011100000??????????????0[02]??0??????0201?0???13???11???????0??0?0???????????????????????10?1?00?[12]????????????????????????????????????????????????????????????????????????????????????????????????????????????????????????????????????????????????????????????????????????????????????????????????????????????????????????????????????????????????????????????????????????????????????????????????????????????????????????????????????????????????? 
Pteropus         0021011032101400000000?0100000000000100010002?1????100000111000?00?00?01000??020100?20[01]201101??0?0010001???0?11?121??1?1??1??1?1??0??0?0?00000???0?11?0?0???0?00110?001???????0??11?0?1??00??????1?0????000??????01?00000101100110001???01000111?0?11111001210000012010010110?00??10101??0000100000000012010001??0000?112000??2101?1101011??110101?100?120121110020000011000000?00012001100?001001011110??????1010111???001001??0?1?0???0121110110100111111001?1??0???????01?10010000101100110001100000010011100000201000001???????2???????0110010001001100010100000100110?12021000000201??????????????????????????????????????????????01000?????????00001 
Plesiadapis      0030001032012301000000?0201001?????1110110012000?1?010000101200?010000??000?????00???0?1?1010[01]002001000101?1101?020[12]1010001?111010001????????????????????????????????00011001010000011011110?11010?2010000011100101?01?1100100000020100010001[12]11????1?2010100010111110011010001911???????????011100000000101?????110??102001???????00000???????????????????1????1000010??????????????????????????????????????????????????????????????????????????????????????????????????????????????????????00010100????0?0000101020110000111100?0000?1021000?0?001010100011000001000100112102100001000101001010011?01201100?1?0001201110210011111??01?101000101000010000 
Simpsonotus      0011111021001?0000000110040000000100110010?0102000?011100[12]01210211010001001??010001020[01]211121??0?011000100?0?01?0001101000001001?1013110?011100011111?1?1111000101210000031100101000100121101101102200010100000000000020000110?01000010001000211?0??11??0012002000?10100?01???00110011?00??20020001?0?003??0???????????02?0??????????0?0??????????1????????????????????11100????1?????????2???????????????????????????????????????????01???????????????0?1???????????????????????????????????????????????????????????????????????????????????????????????????????????????????????????????????????????????????????????????????????????????????????????????? 
Protolipterna    00[12]???1???????????????????????????????0010?0[12]?1???????????????????????01101??000000?101101011??0?100000000?10100000101?0001??000100021111011101121111?121011000001210112110??121111?1001111011100021000101111010001?[01]?20000121?0102000100?10001?????????????????????????????????????????????????????????????????????????????????????????????????????????????????????????????????????????????????????????????????????????????????????????????????????????????????????????????????????????????????????????????11010102010000111111??02???????10?????????????????10021110000022211??0001020?10012100???0112001?1?1?2011200110201010?10100011???100?1?0?000010 
; 
																																														
																																					
proc/;																																																
