# Supplementary material for: Resolving the relationships of Paleocene placental mammals
Source: Biol Rev Camb Philos Soc. 2015 Dec 21;92(1):521–50. doi: 10.1111/brv.12242 (PMC6849585; doi:10.1111/brv.12242)
Supplement: Supplementary file 16 — Appendix S4. List of all 680 characters with descriptions of each character state, the proximal and ultimate sources of that character, and the treatment of that character – whether it is continuous or discrete, and ordered or unordered. [file BRV-92-521-s017.xlsx]

## Sheet: Characters
Character number	Character name	State 0	State 1	State 2	State 3	State 4	State 5	Source of character	Character number in source	Ordered?	Continuous?	Original source of character where not the source used here
1	Upper incisor–canine diastema:M2 length (continuous)	Diastema less than molar length	Diastema equal to or greater than molar length					Williamson et al. (2011)	4	Yes	Yes	Wible et al. (2007)
2	Upper canine–premolar diastema:M2 length (continuous)	Diastema less than molar length	Diastema equal to or greater than molar length					Williamson et al. (2011)	4	Yes	Yes	Wible et al. (2007)
3	Lower incisor–canine diastema:m2 length (continuous)	Diastema less than molar length	Diastema equal to or greater than molar length					Williamson et al. (2011)	5	Yes	Yes	Meng et al. (2003)
4	Posteriormost upper premolar area:M1 area (continuous)	P4 smaller than or equal to M4	P4 larger than M4					Williamson et al. (2011)	46	Yes	Yes	Meng et al. (2003)
5	Posteriormost lower premolar: talonid width:trigonid width (continuous)	Talonid narrower than trigonid	Talonid wider than or equal to trigonid					Williamson et al. (2011)	57	Yes	Yes	Archibald & Averianov (2006)
6	p3 length:p4 length (continuous)	p3 shorter than p4	p3 longer than p4					Williamson et al. (2011)	59	Yes	Yes	Archibald & Averianov (2006)
7	M2 length:M2 width (continuous)	M2 as long as wide (>1)	M2 slightly wider than long (0.75–1)	M2 much wider than long (<0.75)				Williamson et al. (2011)	64	Yes	Yes	Rougier et al. (1998)
8	M2 stylar shelf width:M2 total width (continuous)	50% or more of width	less than 50% but more than 25%	Less than 25% of width and more than 0% of width	0% of width			Williamson et al. (2011)	65	Yes	Yes	Wible et al. (2007)
9	M2: metacone height:paracone height (continuous)	Metacone much smaller (<0.8)	Metacone slightly smaller (0.8–0.99)	Metacone equal or larger (>1)				Williamson et al. (2011)	77	Yes	Yes	Nessov et al. (1998)
10	M2 conular region width:M2 total width (continuous)	Up to 30% of width	31% to 50% of width	51% or more of width				Williamson et al. (2011)	91	Yes	Yes	Luo & Wible (2005)
11	M2: protocone length:paracone length (continuous)	Protocone equal to or shorter than paracone	Protocone longer than paracone					Williamson et al. (2011)	93	Yes	Yes	Archibald et al. (2001)
12	M2: protocone height:paracone height (continuous)	Protocone much shorter than paracone (<0.75)	Protocone slightly shorter than paracone (0.75–0.99)	Protocone equal to or taller than paracone				Williamson et al. (2011)	96	Yes	Yes	Rougier et al. (1998)
13	M2: hypocone height:protocone height (continuous)	Hypocone shorter than protocone	Hypocone equal to or slightly larger than paracone, but still conular	Hypocone expanded as broad shelf				Williamson et al. (2011)	99	Yes	Yes	Wible et al. (2007)
14	M3 width:M2 width (continuous)	M3 wider than or equal to M2	M3 narrower than M2					Williamson et al. (2011)	104	Yes	Yes	Rougier et al. (1998)
15	M3 length:M2 length (continuous)	M3 shorter than M2	Subequal or M3 longer					Ladevèze et al. (2010)	33	Yes	Yes
16	m2: paraconid height:metaconid height (continuous)	Paraconid shorter than metaconid	Paraconid equal to or larger than metaconid					Williamson et al. (2011)	107	Yes	Yes	Rougier et al. (1998)
17	m2: angle formed by paraconid–protoconid–metaconid (continuous)	Open: paracristid–protocristid angle more than 0.873 radians	Narrower: between 0.628 and 0.872 radians	Very narrow: less than 0.628 radians				Williamson et al. (2011)	111	Yes	Yes	Rougier et al. (1998)
18	m2: angle from horizontal of trigonid distal wall (continuous)	Upright: less than or equal to 1.7 radians	Reclining: greater than 1.7 radians					Zack (2009)	21	Yes	Yes	Silcox (2001)
19	m2: protoconid height: paraconid height (continuous)	Protoconid taller than paraconid	Protoconid equal to or smaller than paraconid					Williamson et al. (2011)	112	Yes	Yes	Rougier et al. (1998)
20	m2: trigonid height: talonid height (continuous)	Trigonid much taller than talonid (>2)	Trigonid slightly taller than talonid (2–1)	Trigonid equal or smaller than talonid (<1)				Williamson et al. (2011)	117	Yes	Yes	Archibald & Averianov (2006)
21	m2: trigonid length: talonid length (continuous)	Trigonid much longer than talonid (>2)	Trigonid slightly longer than talonid (2–1)	Trigonid equal or smaller than talonid (<1)				Williamson et al. (2011)	118	Yes	Yes	Luo & Wible (2005)
22	m2: talonid width: trigonid width (continuous)	Talonid much narrower than trigonid (<0.6)	Talonid slightly narrower than trigonid (0.6–1)	Talonid subequal or larger than talonid (>1)				Williamson et al. (2011)	119	Yes	Yes	Hooker (2001)
23	m2 width:m2 length (continuous)	Wide (>0.6)	Intermediate (0.34–0.6)	Narrow (<0.34)				Geisler & McKenna (2007)	54	Yes	Yes
24	m3 area:m2 area (continuous)	m3 larger than m2	m3 smaller than m2					Williamson et al. (2011)	127	Yes	Yes	Rougier et al. (1998)
25	Coronoid process width:m2 width (continuous)	Coronoid process much broader than molar (>1.5)	Coronoid process subequal to or less broad than molar (<1.5)					Williamson et al. (2011)	134	Yes	Yes	Wible et al. (2007)
26	Angle of slope of coronoid process midpoint to alveolar plane (continuous)	Greater than 2.269 radians	1.745 to 2.269 radians	1.571 to 1.745 radians	Less than 1.571 radians			Williamson et al. (2011)	135	Yes	Yes	Luo & Wible (2005)
27	Infraorbital canal length:m2 length (continuous)	Canal longer than molar (>1)	Canal shorter than molar (<1)					Williamson et al. (2011)	166	Yes	Yes	Asher et al. (2005)
28	Antorbital skull length:total skull length (continuous)	Short antorbital region (<0.33)	Long antorbital region (>0.33)					Williamson et al. (2011)	175	Yes	Yes	Rougier et al. (1998)
29	Frontal length:parietal length (continuous)	Short frontal (<0.5)	Frontal and parietal approximately equal (0.5–1.5)	Short parietal (>1.5)				Williamson et al. (2011)	226	Yes	Yes	Wible et al. (2007)
30	Angle of suture of the squamosal with the petrosal and/or exoccipital in ventral view, relative to the sagittal axis (continuous)	Greater than 2.566 radians	2.182 to 2.566 radians	1.833 to 2.182 radians	Less than 1.833 radians			Geisler & McKenna (2007)	16	Yes	Yes
31	Oval window length:oval window width [stapedial ratio] (continuous)	Rounded (<1.8)	Elliptical (>1.8)					Williamson et al. (2011)	275	Yes	Yes	Rougier et al. (1998)
32	Pars cochlearis length:total skull length (continuous)	Long (>0.12)	Short (<0.12)					Williamson et al. (2011)	277	Yes	Yes	Wible et al. (2007)
33	External auditory meatus length:basicranial skull width at level of external auditory meatus (continuous)	Absent	Very Short (0–0.15)	Intermediate (0.15–0.2)	Long (0.2–0.25)	Very long (>0.25)		Geisler & McKenna (2007)	17	Yes	Yes
34	Distance between internal edges of occipital condyles:basioccipital width (continuous)	Very large (>0.70)	Large (0.7–0.5)	Intermediate (0.5–0.3)	Narrow (<0.3)			Geisler & McKenna (2007)	13	Yes	Yes
35	Angle between humeral trochlea and humeral capitulum (continuous)	Trochlea slopes distomedially (>0.524 radians)	Trochlea flat (<0.524 radians)					Zack (2009)	25	Yes	Yes
36	Longest metacarpal length:radius length (continuous)	Metacarpal much shorter (<0.5)	Metacarpal slightly shorter (0.5–1)					Zack (2009)	42	Yes	Yes	Asher et al. (2003)
37	Angle between pubis and ilium (continuous)	Less than 2.879 radians	More than 2.879 radians					Zack (2009)	49	Yes	Yes	Asher et al. (2002)
38	Distal femoral width (mediolateral):distal femoral depth (anteroposterior) (continuous)	Wider than deep (>1.1)	Approximately circular (0.9–1.1)	Deeper than wide (<0.9)				Williamson et al. (2011)	378	Yes	Yes	Meng et al. (2003)
39	Tibia length:femur length (continuous)	Tibia shorter than femur	Femur shorter than tibia					Zack (2009)	66	Yes	Yes	Rose (1999b)
40	Astragalus: angle between medial tibial facet and lateral tibial facet (continuous)	3.141 radians or more	1.571 to 3.141 radians	Less than 1.571 radians				Williamson et al. (2011)	385	Yes	Yes	Horovitz & Sanchez-Villagra (2003)
41	Astragalus: angle between fibular facet and lateral tibial facet (continuous)	3.141 radians or more	1.571 to 3.141 radians	Less than 1.571 radians				Williamson et al. (2011)	386	Yes	Yes	Horovitz & Sanchez-Villagra (2003)
42	Calcaneum: angle between mediolateral axis of cuboid facet and long axis of calcaneum (continuous)	Less than 1.222 radians	1.222 to 1.396 radians	Greater than 1.396 radians				Williamson et al. (2011)	406	Yes	Yes	Hooker (2001)
43	Calcaneum: cuboid facet width: cuboid facet length (continuous)	Deeper than wide	Depth and width subequal	Wider than deep				Williamson et al. (2011)	407	Yes	Yes	Zack et al. (2005b)
44	First metatarsal length:third metatarsal length (continuous)	Third metatarsal not significantly longer (>0.5)	Third metatarsal significantly longer (0.5–0.05)	Highly reduced (0–0.05)				Ladevèze et al. (2010)	57	Yes	Yes	O'Leary & Geisler (1999)
45	Fifth metatarsal length:third metatarsal length (continuous)	Third metatarsal not significantly longer (>0.5)	Third metatarsal significantly longer (0.5–0.05)	Highly reduced (0–0.05)				Ladevèze et al. (2010)	58	Yes	Yes	O'Leary & Geisler (1999)
46	Astragalus: trochlea width:trochlea length (continuous)	Wider than long (>1.1)	Approximately equal (1.1–0.9)	Longer than wide (<0.9)				Zack (2009)	88	Yes	Yes	Hooker (2001)
47	Femur length:longest metatarsal length (continuous)	Short metatarsal (<4)	Intermediate (4–5)	Long metatarsal (>5)				Zack (2009)	110	Yes	Yes	Asher et al. (2003)
48	Teeth	Present	Absent					Williamson et al. (2011)	1			Wible et al. (2007)
49	Tooth differentiation	Heterodonty	Simple, uniform, peg-like					Williamson et al. (2011)	2			Wible et al. (2007)
50	Number of lower post-canine teeth	8 or more	7	6	5 or fewer			Williamson et al. (2011)	3			Wible et al. (2007)
51	Upper diastema between incisors and canines	Present	Absent					Williamson et al. (2011)	4			Wible et al. (2007)
52	Upper diastema between canines and premolars	Present	Absent					Ladevèze et al. (2010)	24			Holbrook (1999)
53	Lower diastema between incisors and canines	Present	Absent					Williamson et al. (2011)	5			Meng et al. (2003)
54	Lower diastema between canines and premolars	Absent	Present					Ladevèze et al. (2010)	34
55	Incisor shape	Straight	Curved					Williamson et al. (2011)	6			Wible et al. (2007)
56	Number of upper incisors	5	4	3	2	1	0	Williamson et al. (2011)	7			Luo & Wible (2005)
57	Number of lower incisors	4	3	2	1	0		Williamson et al. (2011)	8	Yes		Luo & Wible (2005)
58	Proximity of I1s	Close to one another	Separated by broad gap					Williamson et al. (2011)	9			Wible et al. (2007)
59	Basolingual cusp (posterocone) on I1	Absent	Present					Zack (2009)	51			Silcox (2001)
60	Ratio of crown height of anterior incisors (I1:I2)	I1 crown height shorter than I2	I1 and I2 crown height subequal	I1 crown height longer than I2				Williamson et al. (2011)	10	Yes		Meng et al. (2003)
61	I1 shape	Conical	Mediolaterally compressed	Anteroposteriorly compressed	Cuspate	Spatulate		Williamson et al. (2011)	11			Wible et al. (2007)
62	I1 root	Rooted in premaxilla	Continuously growing in premaxilla	Continuously growing in maxilla				Williamson et al. (2011)	12	Yes		Asher et al. (2005)
63	I1 root orientation	Vertically implanted	Horizontally implanted					Williamson et al. (2011)	12			Asher et al. (2005)
64	I2 presence	Present	Absent					Zack (2009)	53
65	I2 size	Not enlarged relative to other incisors	Enlarged					Zack (2009)	54
66	I2 morphology	Non-gliriform	Gliriform					Zack (2009)	54
67	I2 roots	Rooted in premaxilla	Continuously growing in premaxilla	Continuously growing in maxilla				Zack (2009)	54
68	Upper and lower incisor enamel distribution	Enamel covers whole surface of tooth	Gap in enamel on posterior of tooth					Williamson et al. (2011)	13			Asher et al. (2005)
69	Ultimate upper incisor position	Premaxilla	Premaxillary–maxillary suture	Maxilla				Williamson et al. (2011)	14	Yes		Wible et al. (2007)
70	Size of I3 relative to I1 and I2	Subequal or smaller	Enlarged					Zack (2009)	56
71	Number of cusps on i1–3	One major cusp	Two or more subequal and well-developed cusps					Zack (2009)	7
72	i1 size relative to i2	i1 smaller than i2	i1 and i2 subequal	i1 larger than i2				Williamson et al. (2011)	15			Archibald et al. (2001)
73	i1 shape	Conical	Mediolaterally compressed	Anteroposteriorly compressed	Cuspate	Spatulate		Williamson et al. (2011)	16			Wible et al. (2007)
74	i1 procumbency	Absent	Present					Williamson et al. (2011)	17			Archibald et al. (2001)
75	i1 growth	Determinate	Ever-growing					Williamson et al. (2011)	18			Archibald et al. (2001)
76	i1 root length	Not extended posteriorly below p1	Extending posteriorly below p1	Extending posteriorly below penultimate or ultimate premolar	Extending posteriorly below molars			Williamson et al. (2011)	19	Yes		Archibald et al. (2001)
77	i2 presence	Present	Absent					Zack (2009)	4
78	i2 size	Not enlarged relative to other incisors	Enlarged					Zack (2009)	5
79	i2 morphology	Non-gliriform	Gliriform					Zack (2009)	5
80	i2 roots	Present	Absent					Zack (2009)	5
81	Lower posterior incisors procumbency	Absent	Present					Williamson et al. (2011)	21			Wible et al. (2007)
82	Staggered lower incisor	Absent	Present					Williamson et al. (2011)	22			Rougier et al. (1998)
83	Upper canine	Present and enlarged	Present and small	Absent				Williamson et al. (2011)	23			Meng et al. (2003)
84	Number of upper canine roots	Two	One					Williamson et al. (2011)	24			Rougier et al. (1998)
85	Upper canine morphology	Caniniform	Incisoriform or premolariform					Zack (2009)	59
86	Lower canine	Present and enlarged	Present and small	Absent				Williamson et al. (2011)	25			Meng et al. (2003)
87	Lower canine roots	Two	One					Williamson et al. (2011)	26			Rougier et al. (1998)
88	Lower canine procumbency	Absent	Present					Williamson et al. (2011)	27			Wible et al. (2007)
89	Deciduous canine	Present	Absent					Williamson et al. (2011)	28			Rougier et al. (1998)
90	Lower canine morphology	Caniniform	Incisoriform or premolariform					Zack (2009)	10
91	Lower premolars	Five	Four	Three	Two	One		Williamson et al. (2011)	29	Yes		Luo & Wible (2005)
92	P1p1 P2p2 replacement	Present	Absent					Williamson et al. (2011)	30			Rougier et al. (1998)
93	Position of tall, trenchant premolar	Ultimate premolar	Penultimate premolar	Absent				Williamson et al. (2011)	31			Rougier et al. (1998)
94	P1 procumbency	Absent	Present					Williamson et al. (2011)	32			Luo & Wible (2005)
95	P1 roots	One	Two	Three				Williamson et al. (2011)	33			Wible et al. (2007)
96	P1 posterior diastema	Absent	Present					Williamson et al. (2011)	34			Luo & Wible (2005)
97	P5 roots	Two	One					Williamson et al. (2011)	35			Wible et al. (2007)
98	Penultimate upper premolar protocone	Absent	Small lingual bulge	Enlarged basin				Williamson et al. (2011)	36			Rougier et al. (1998)
99	Penultimate upper premolar metacone	Absent	Swelling	Large				Williamson et al. (2011)	37			Wible et al. (2007)
100	P4 morphology	Premolariform	Semimolariform	Molariform				Zack (2009)	61	Yes		Szalay (1969)
101	P4 metastyle	Absent	Present					Zack (2009)	62
102	Penultimate upper premolar parastylar and metastylar region	Absent	Well developed					Williamson et al. (2011)	38			Wible et al. (2007)
103	Penultimate upper premolar roots	One	Two	Three	Four or more			Williamson et al. (2011)	39	Yes		Rougier et al. (1998)
104	P4 entocingulum	Present	Absent					Geisler & McKenna (2007)	45
105	Ultimate upper premolar protocone	Absent	Smaller than paracone	Subequal to larger than paracone				Williamson et al. (2011)	40			Rougier et al. (1998)
106	Ultimate upper premolar metacone	Absent	Swelling	Large				Williamson et al. (2011)	41			Luo & Wible (2005)
107	Ultimate upper premolar parastylar and metastylar lobes	Absent	Present					Williamson et al. (2011)	42			Wible et al. (2007)
108	Relative sizes of parastylar and metastylar lobes	Metastylar larger	Subequal	Parastylar larger				Williamson et al. (2011)	42	Yes		Wible et al. (2007)
109	Ultimate upper premolar precingulum	Absent	Present					Williamson et al. (2011)	43			Wible et al. (2007)
110	Ultimate upper premolar postcingulum	Absent	Present					Williamson et al. (2011)	44			Wible et al. (2007)
111	Ultimate upper premolar postcingulum position	Lower than protocone	Forming hypoconal shelf					Williamson et al. (2011)	44			Wible et al. (2007)
112	Ultimate upper premolar conules	Absent	Present					Williamson et al. (2011)	45			Wible et al. (2007)
113	P4/m1 carnassial pair	Absent	Present
114	P4 protocone position to paracone	Lingual	Mesiolingual					Zack (2009)	63			Flynn & Galiano (1982)
115	p1 orientation	In line with jaw axis	Oblique					Williamson et al. (2011)	47			Rougier et al. (1998)
116	p1 roots	Two	One					Williamson et al. (2011)	48			Wible et al. (2007)
117	Diastema between p1 and p2	Absent	Present					Williamson et al. (2011)	49			Luo & Wible (2005)
118	p3 morphology	Premolariform	Semimolariform	Molariform				Zack (2009)	15
119	p4 morphology	Premolariform	Semimolariform	Molariform				Zack (2009)	16	Yes
120	p5 size	Longer than p2	Shorter than p2					Williamson et al. (2011)	50			Wible et al. (2007)
121	p5 roots	Two	One					Williamson et al. (2011)	51			Wible et al. (2007)
122	P2 size	Not reduced, double rooted, parastyle	Simplified					Ladevèze et al. (2010)	26
123	P4 base bridging split-level dentition	Absent	Present					Zack (2009)	64			Lillegraven et al. (1981)
124	Penultimate lower premolar paraconid	Absent	Present					Williamson et al. (2011)	52			Luo & Wible (2005)
125	Penultimate lower premolar metaconid	Absent	Swelling	Separate				Williamson et al. (2011)	53	Yes		Wible et al. (2007)
126	Penultimate lower premolar talonid cusps	One	Two	Three				Williamson et al. (2011)	54			Wible et al. (2007)
127	Ultimate lower premolar inflation	Uninflated	Strongly inflated					Zack (2009)	14			de Muizon & Cifelli (2000)
128	Ultimate lower premolar shape	Mesiodistally short but tall	Elongate and low					Zack (2009)	13			Tabuce et al. (2001)
129	Ultimate lower premolar paraconid	Absent	Present					Williamson et al. (2011)	55			Luo & Wible (2005)
130	Ultimate lower premolar paraconid height	Low	High					Williamson et al. (2011)	55			Luo & Wible (2005)
131	Ultimate lower premolar metaconid	Absent	Swelling	Separate				Williamson et al. (2011)	56	Yes		Wible et al. (2007)
132	Ultimate lower premolar protoconid	Erect	Retroflexed
133	Ultimate lower premolar talonid cusps	One	Two	Three				Williamson et al. (2011)	58	Yes		Wible et al. (2007)
134	Ratio of areas of p4 to m1	p4 larger than m1	p4 and m1 subequal	m1 larger than p4				Zack (2009)	17
135	Ultimate lower premolar anterolingual cingulid	Absent	Present					Williamson et al. (2011)	60			Wible et al. (2007)
136	Molars	Four or more	Three	Two or fewer				Williamson et al. (2011)	61	Yes		Rougier et al. (1998)
137	Change in molar size moving posteriorly	Posterior molars increasing in size	No change, all molars the same size	Posterior molars decreasing in size				Williamson et al. (2011)	62	Yes		Rougier et al. (1998)
138	Lower molar cusp shape	Sharp, gracile	Inflated, robust	Crest-like				Williamson et al. (2011)	63			Rougier et al. (1998)
139	Presence of metastylar and parastylar lobes	Present	Absent					Williamson et al. (2011)	66			Archibald & Averianov (2006)
140	Metastylar and parastylar lobe labial extent	Parastylar more labial	Subequal	Metastylar more labial				Williamson et al. (2011)	66	Yes		Archibald & Averianov (2006)
141	Upper first molar parastylar lobe position to paracone	Anterolabial	Anterior					Williamson et al. (2011)	67			Archibald & Averianov (2006)
142	M1 parastylar hook plus cusp	Absent	Present					Ladevèze et al. (2010)	29
143	M2 parastylar lobe width	More than 30% total width	Less than 30% but more than 20%	20% or less				Williamson et al. (2011)	68	Yes		Wible et al. (2007)
144	Development of M2 parastylar region	Preparacrista short and mesially directed	Preparacrista elongate and buccally directed, precingulum or preparaconule contacts buccal margin of crown, stylocone present	Preparacrista elongate and buccally directed, precingulum or preparaconule contacts base of paracone, not crown, stylocone absent				Williamson et al. (2011)	68			Wible et al. (2007)
145	M2 preparastyle	Absent	Present					Williamson et al. (2011)	69			Rougier et al. (1998)
146	M2 stylar cusp A	Present	Absent					Williamson et al. (2011)	70			Rougier et al. (1998)
147	M2 stylar cusp B	Absent	Present					Williamson et al. (2011)	71			Rougier et al. (1998)
148	M2 stylar cusp C (also known as mesostyle)	Absent	Present					Williamson et al. (2011)	72			Rougier et al. (1998)
149	M2 stylar cusp D	Absent	Present					Williamson et al. (2011)	73			Rougier et al. (1998)
150	M2 stylar cusp E	Present	Absent					Williamson et al. (2011)	74			Rougier et al. (1998)
151	M1 metastyle size	Small	Elongate and salient	Strongly elongate and salient				Zack (2009)	71	Yes
152	M1 metastyle position relative to metacone	Distal	Distobuccal					Zack (2009)	71
153	M2 stylar cusp E position relative to D	Lingual	Distal					Williamson et al. (2011)	74			Rougier et al. (1998)
154	M2 preparacingulum	Absent	Present					Williamson et al. (2011)	75			Rougier et al. (1998)
155	M2 preparacingulum continuousness	Interrupted between stylar margin and paraconule	Continuous with preprotocrista					Williamson et al. (2011)	75			Rougier et al. (1998)
156	M2 preparaconule crista	Present	Absent					Zack (2009)	72
157	M2 premetaconule crista	Present	Absent					Zack (2009)	75			Nessov et al. (1998)
158	M2 premetaconule crista direction	Mesiobuccal, towards centrocrista notch between paracone and metacone	Buccal, towards metacone					Zack (2009)	75			Nessov et al. (1998)
159	Ectocingula on upper molars	Present	Absent					Geisler & McKenna (2007)	60			O'Leary (1998)
160	Presence of a deep ectoflexus	Present on M2 and M3	Only present on M2	Absent				Williamson et al. (2011)	76	Yes		Rougier et al. (1998)
161	M2 metacone presence	Present	Absent
162	M2 metacone labiolingual position relative to paracone	Labial	Approximately level	Lingual				Williamson et al. (2011)	78	Yes		Rougier et al. (1998)
163	M2 paracone and metacone bases	Adjoined	Separate					Williamson et al. (2011)	79			Nessov et al. (1998)
164	M2 preparacrista	Present	Absent					Williamson et al. (2011)	80			Wible et al. (2007)
165	M2 preparacrista cusps	Cuspate	Not cuspate					Williamson et al. (2011)	81			Wible et al. (2007)
166	M2 centrocrista	Present	Absent					Williamson et al. (2011)	82			Hooker (2001)
167	M2 centrocrista height	Low	Elevated to similar level as paracone and metacone					Zack (2009)	69			Hooker (2001)
168	M2 centrocrista shape in occlusal view	Straight	V-shaped					Williamson et al. (2011)	82			Rougier et al. (1998)
169	M2 postmetacrista	Present	Absent					Williamson et al. (2011)	83			Luo & Wible (2005)
170	M2 postmetacrista position	Extends from side of metacone to metastyle	Salient from base of metacone					Williamson et al. (2011)	83			Luo & Wible (2005)
171	M2 postmetacrista cusps	Cuspate	Not cuspate					Williamson et al. (2011)	84			Wible et al. (2007)
172	M2 preprotocrista	Present	Absent					Williamson et al. (2011)	85			Rougier et al. (1998)
173	M2 preprotocrista labial extent	Not present labial to paracone	Extends labial to paracone					Williamson et al. (2011)	85			Rougier et al. (1998)
174	M2 postprotocrista	Present	Absent					Williamson et al. (2011)	86			Wible et al. (2007)
175	M2 postprotocrista contact with metacone	Lingual surface of metacone	Distal surface of metacone					Williamson et al. (2011)	86			Wible et al. (2007)
176	M2 postprotocrista contact with cristid obliqua	Absent	Present
177	M2 paracristid carnassial notch	Absent	Present
178	M3 postprotocrista contact with cristid obliqua	Absent	Present	Forms a carnassial notch with cristid obliqua
179	M2 postvallum wear	Only extends to postmetacrista	Extends to metacone	Extends to metastyle	Absent			Williamson et al. (2011)	87	Yes		Luo & Wible (2005)
180	M2 paraconule	Absent	Present					Williamson et al. (2011)	88			Wible et al. (2007)
181	M2 paraconule position	Closer to protocone	Midway or closer to paracone					Williamson et al. (2011)	88			Wible et al. (2007)
182	M2 metaconule	Absent	Present					Williamson et al. (2011)	89			Wible et al. (2007)
183	M2 metaconule position	Closer to protocone	Midway or closer to metacone					Williamson et al. (2011)	89			Wible et al. (2007)
184	M2 internal conular cristae	Indistinct	Distinct and wing-like					Williamson et al. (2011)	90			Luo & Wible (2005)
185	M2 protocone	Absent	Present					Williamson et al. (2011)	92			Rougier et al. (1998)
186	M2 trigonid basin	Absent	Present					Williamson et al. (2011)	92			Rougier et al. (1998)
187	M2 protocone length	Mesiodistally compressed, lingual margin of crown V-shaped	Mesiodistally broad, lingual margin of crown U-shaped					Zack (2009)	79			Nessov et al. (1998)
188	M2 procumbent protocone	Absent	Present					Williamson et al. (2011)	94			Rougier et al. (1998)
189	M2 labiolingual position of protocone, as percentage of width from lingual edge	No shift: 10–20%	Moderate shift: 21–30%	Substantial labial shift more than 31%				Williamson et al. (2011)	95	Yes		Luo & Wible (2005)
190	M2 protocone position to paracone	Transversely aligned with paracone	Between paracone and metacone					Zack (2009)	80			Silcox (2001)
191	M2 protocone lingual face angle	Lingual face vertical	Lingual face sloping	Lingual face horizontal				Zack (2009)	81	Yes		Nessov et al. (1998)
192	Precingulum on upper molars	Absent	Present					Williamson et al. (2011)	97			Wible et al. (2007)
193	Extent of precingulum on upper molars	Does not reach labially past paraconule	Reaches labially past paraconule					Williamson et al. (2011)	97			Wible et al. (2007)
194	Postcingulum on upper molars	Absent	Present					Williamson et al. (2011)	98			Nessov et al. (1998)
195	M2 postmetaconule crista	Present	Absent					Zack (2009)	73			de Muizon & Cifelli (2000)
196	M2 postmetaconule crista to postcingulum	No contact between postmetaconule crista and postcingulum	Contact buccal to metacone					Zack (2009)	73			de Muizon & Cifelli (2000)
197	Width of postcingulum	Narrow	Expanded					Zack (2009)	73			de Muizon & Cifelli (2000)
198	Labial extent of postcingulum on upper molars	Does not labially reach metaconule	Labially reaches metaconule	Extends to labial margin				Williamson et al. (2011)	98	Yes		Luo & Wible (2005)
199	Hypocone on postcingulum	Absent	Present					Williamson et al. (2011)	99			Wible et al. (2007)
200	Position of hypocone to protocone	Even with protocone	Lingual to protocone					Williamson et al. (2011)	99			Wible et al. (2007)
201	Connection between M2 postvallum and hypocone	Absent	Present					Zack (2009)	82			Hooker (2001)
202	Position of connection of postvallum and hypocone	Between apices of protocone and hypocone	Between apices of hypocone and postprotocrista or metaconule					Zack (2009)	82
203	M2 pseudohypocone	Absent	Present					Zack (2009)	83
204	Precingulum and postcingulum	Separated	Continuous					Williamson et al. (2011)	100			Tabuce et al. (2001)
205	Upper molar roots	Three	Four	More than four				Williamson et al. (2011)	101	Yes		Wible et al. (2007)
206	Hypoconule in posterolingual quadrant	Absent	Present					Geisler & McKenna (2007)	62
207	Metacone present on M3	Present	Absent					Geisler & McKenna (2007)	57
208	Metastyle present on M3	Present	Absent					Geisler & McKenna (2007)	57
209	Last upper molar roots	Three	Two	One	None			Williamson et al. (2011)	102	Yes		Wible et al. (2007)
210	Lingual root on upper molars	Supporting paracone	Supporting trigon					Williamson et al. (2011)	103			Rougier et al. (1998)
211	Last upper molar metastylar lobe	Absent	Present					Williamson et al. (2011)	105			Wible et al. (2007)
212	m2 hypsodonty	Not hypsodont, talonid near base of crown	Hypsodont, talonid far above base of crown					Zack (2009)	33
213	Paraconid	Distinctive	Vestigial or absent					Williamson et al. (2011)	106			Meng et al. (2003)
214	Paraconid separation from metaconid	Paraconid and metaconid well-separated, trigonid open	Paraconid appressed to metaconid, well-separated apically by a notch	Paraconid and metaconid connate				Williamson et al. (2011)	106	Yes		Meng et al. (2003)
215	Shape of paraconid	Mesiodistally compressed, crestiform	Basally swollen (conical)					Zack (2009)	24			Silcox (2001)
216	Position of paraconid	On lingual margin	Lingual, immediately mesial or mesiobuccal to metaconid	Medial, mesial to protocristid	Buccal, immediately mesial to protoconid			Williamson et al. (2011)	108	Yes		Luo & Wible (2005)
217	Mesiolingual vertical crest of paraconid	Rounded	Forming a keel					Williamson et al. (2011)	109			Luo & Wible (2005)
218	Paracristid	Notched	Continuous curve					Williamson et al. (2011)	110			Wible et al. (2007)
219	m2 paracristid flatness	Salient, paracristid erect and crestiform	Flattened, paracristid forms a blunt shelf					Zack (2009)	22
220	Protoconid position	Anterolateral to metaconid	In line with metaconid	Posterolateral to metaconid				Zack (2009)	25	Yes
221	Metalophid formation on anterior aspect of lower teeth between protoconid and metaconid	Absent	Present, moderately developed	Present, strongly developed				Ladevèze et al. (2010)	41	Yes		O'Leary & Geisler (1999)
222	Protocristid orientation	Oblique	Transverse					Williamson et al. (2011)	113			Rougier et al. (1998)
223	m2 protocristid strength	Weak, trigonid notch between protoconid and metaconid is deep	Strong, forming well-developed, elevated transverse shearing crest					Zack (2009)	28
224	Mesiobuccal cingular cusp f	Present	Absent					Williamson et al. (2011)	114			Luo & Wible (2005)
225	Cingular shelf on cingular cusp	Present	Absent					Williamson et al. (2011)	114			Luo & Wible (2005)
226	Extent of cingular shelf on cingular cusp	Distinct and posteroventral, not reaching buccal border	Shelf continues along buccal border					Williamson et al. (2011)	114			Luo & Wible (2005)
227	Talonid	Small heel	Multicuspidated basin					Williamson et al. (2011)	115			Rougier et al. (1998)
228	Talonid depth	Deep, cusps in strong relief	Shallow					Williamson et al. (2011)	115			Rougier et al. (1998)
229	Cristid obliqua	Present	Absent					Williamson et al. (2011)	116			Rougier et al. (1998)
230	Completeness of cristid obliqua	Incomplete	Complete					Williamson et al. (2011)	116			Rougier et al. (1998)
231	Attachment site of cristid obliqua	Lingual to notch in protocristid	At or labial to notch in protocristid	Below middle posterior of protoconid	Labially placed			Williamson et al. (2011)	116	Yes		Tabuce et al. (2001)
232	m2 hypoconid	Absent	Present
233	Hypoconulid	Absent	Present					Williamson et al. (2011)	120			Rougier et al. (1998)
234	Hypoconulid size	Well-developed	Reduced					Williamson et al. (2011)	120			Rougier et al. (1998)
235	m3 hypoconulid development	Unenlarged relative to m1 and m2 hypoconulids	Enlarged	Strongly enlarged, forming a third lobe due to cusp duplication or development of a transverse crest				Williamson et al. (2011)	121	Yes		de Muizon & Cifelli (2000)
236	Hypoconulid position	Buccally placed, in line with trigonid notch	Posteromedial	Lingually placed with slight approximation to entoconid	Close approximation to entoconid			Williamson et al. (2011)	120	Yes		Rougier et al. (1998)
237	Separation of m1 hypoconid and hypoconulid apices	Appressed, hypocristid short	Well separated, hypocristid elongate					Zack (2009)	39
238	Labial edge of lower molars	Edge emarginated between protoconid and hypoconid	Edge straight					Zack (2009)	40
239	m2 hypoconulid shape	Hypoconulid relatively conical, separated from hypoconid by notches or inflections	Hypoconulid crestiform, forming a low, smooth border to the distal margin of the talonid					Zack (2009)	40			Tabuce et al. (2001)
240	Hypoconulid of m3	Present	Absent					Williamson et al. (2011)	121			de Muizon & Cifelli (2000)
241	Shape of hypoconulid of last molar	Short and erect	Tall and sharply recurved	Posteriorly procumbent				Williamson et al. (2011)	121			de Muizon & Cifelli (2000)
242	Entoconid	Absent	Smaller than	Subequal to larger than hypoconid and or hypoconulid				Williamson et al. (2011)	122	Yes		Rougier et al. (1998)
243	Position of entoconid on m2	At lingual margin of crown	Buccal to lingual margin					Zack (2009)	43
244	Postcristid between entoconid and hypoconulid taller than hypoconulid and nearly transverse	Absent	Present					Williamson et al. (2011)	123			Wible et al. (2007)
245	m2 entocristid contact with metaconid	Does not wrap around base of metaconid	Entoconid wraps around base of metaconid					Zack (2009)	46			de Muizon & Cifelli (2000)
246	m2 entocristid aligning with postmetacristid	Aligns with postmetacristid	Does not align with postmetacristid					Zack (2009)	46			de Muizon & Cifelli (2000)
247	Mesoconid	Absent	Present					Williamson et al. (2011)	124			Silcox (2001)
248	Hypolophid	Absent	Present					Williamson et al. (2011)	125			Meng et al. (2003)
249	Labial postcingulid	Absent	Present					Williamson et al. (2011)	126			Rougier et al. (1998)
250	m1 metaconid size	Taller than protoconid	Subequal to protoconid	Smaller than protoconid	Absent			Geisler & McKenna (2007)	53	Yes
251	m2 metaconid size	Taller than protoconid	Subequal to protoconid	Smaller than protoconid	Absent			Geisler & McKenna (2007)	58	Yes
252	m3 metaconid size	Taller than protoconid	Subequal to protoconid	Smaller than protoconid	Absent			Williamson et al. (2011)	127	Yes		Rougier et al. (1998)
253	m2 metaconid inflation	Uninflated, metaconid not expanded into mesiolingual talonid basin	Inflated, base of metaconid expanded into basin					Zack (2009)	30			Luo (1991)
254	m2 postentocristid orientation	Directed toward hypoconulid	Directed toward hypoconid, does not contact hypoconulid					Zack (2009)	45
255	m2 hypocristid orientation	Oblique to the mesiodistal axis of the tooth	Transverse					Zack (2009)	38
256	m2 buccal distention of enamel relative to superior margin of dentary	Absent, buccal enamel does not extend further basally than lingual enamel	Stronger, buccal enamel extends further basally than lingual enamel
257	Re-entrant grooves	Present	Absent					Geisler & McKenna (2007)	65			Thewissen (1994)
258	Position of re-entrant grooves, where present	Proximal	Distal					Geisler & McKenna (2007)	65			Thewissen (1994)
259	Number of mental foramina	Two or more	One	None				Williamson et al. (2011)	128	Yes		Meng et al. (2003)
260	Anteriormost mental foramen	Below incisors or anteriormost mandible	Below p1	Below p2	More posterior			Williamson et al. (2011)	129	Yes		Archibald et al. (2001)
261	Posteriormost mental foramen	In canine and anterior premolar region	Below penultimate premolar	Below ultimate premolar	At ultimate premolar and first molar junction or more posterior			Williamson et al. (2011)	130	Yes		Luo & Wible (2005)
262	Depth of mandibular body	Shallow and long	Deep and short					Williamson et al. (2011)	131			Meng et al. (2003)
263	Ramus of mandible	Approximately same dorsoventral thickness throughout	Deepens below m1 to m3
264	Space between ultimate molar and coronoid process	Absent	Present					Williamson et al. (2011)	132			Wible et al. (2007)
265	Coronoid process height	Higher than condyle	Even with condyle					Williamson et al. (2011)	133			Wible et al. (2007)
266	Coronoid crest	Absent	Present and laterally flaring	Present and straight				Williamson et al. (2011)	136			Luo & Wible (2005)
267	Ventral border of masseteric fossa	Absent	Present as well-defined crest less than half the height of the body	Present as low broad crest more than half the height of the body				Williamson et al. (2011)	137			Luo & Wible (2005)
268	Anteroventral extension of masseteric fossa	Absent	Extending anteriorly onto body	Below ultimate premolar				Williamson et al. (2011)	138	Yes		Luo & Wible (2005)
269	Labial mandibular foramen	Absent	Present					Williamson et al. (2011)	139			Rougier et al. (1998)
270	Condyloid crest	Absent	Present					Williamson et al. (2011)	140			Wible et al. (2007)
271	Posterior shelf of masseteric fossa	Absent	Present					Williamson et al. (2011)	141			Rougier et al. (1998)
272	Lower jaw angle	Process on posterior ramus	Medially inflected shelf on ventral ramus	Absent				Williamson et al. (2011)	142			Wible et al. (2007)
273	Lower jaw angle direction	Posteriorly directed	Medially inflected	Posteroventrally directed	Posterodorsally directed			Williamson et al. (2011)	143			Rougier et al. (1998)
274	Lower jaw angle length	Length less than ramus length	Equal or greater than ramus length					Williamson et al. (2011)	144			Wible et al. (2007)
275	Lower jaw angle shape	Tapers, base wider than tip	Rounded base as wide as tip					Williamson et al. (2011)	145			Wible et al. (2007)
276	Angular process vertical position	Posteroventral border	Posterodorsal near or above alveolar plane					Williamson et al. (2011)	146			Wible et al. (2007)
277	Angular process to condylar process	Level with or posterior to	Anterior					Williamson et al. (2011)	147			Luo & Wible (2005)
278	Angular process	No dorsal hook	Presence of dorsal hook					Geisler & McKenna (2007)	35			Gentry & Hooker (1988)
279	Condylar process	Peduncle posteriorly directed	Absent					Williamson et al. (2011)	148			Wible et al. (2007)
280	Deep concavity between condyloid and condylar processes	Absent	Present					Geisler & McKenna (2007)	38			Gentry & Hooker (1988)
281	Condyle shape	Ovoid	Cylindrical	Anteroposteriorly elongate				Williamson et al. (2011)	149			Rougier et al. (1998)
282	Condyle position to tooth row	At about same level	Slightly above	Above by more than molar length	Below tooth row			Williamson et al. (2011)	150			Luo & Wible (2005)
283	Mandibular symphysis	Tapered	Deep					Williamson et al. (2011)	151			Meng et al. (2003)
284	Mandibular symphysis posterior extent	p3 or more posterior	p2	p1 or more anterior				Williamson et al. (2011)	152	Yes		Wible et al. (2007)
285	Mandibular symphysis fused	Absent	Present					Williamson et al. (2011)	153			Luo & Wible (2005)
286	Meckel's sulcus	Present	Absent					Williamson et al. (2011)	154			Rougier et al. (1998)
287	Curvature of Meckel's sulcus	Parallel to	Convergent on ventral border of body					Williamson et al. (2011)	155			Luo & Wible (2005)
288	Coronoid facet	Present	Absent					Williamson et al. (2011)	156			Rougier et al. (1998)
289	Mandibular foramen	Near back of dentition	Near ventral margin at root of angle	Recessed dorsally from ventral margin	Near or above alveolar plane			Williamson et al. (2011)	157			Wible et al. (2007)
290	Mandibular foramen dorsal to prominent oblique subpterygoid ridge	Present	Absent					Williamson et al. (2011)	158			Wible et al. (2007)
291	Septomaxilla	Present	Absent					Williamson et al. (2011)	159			Rougier et al. (1998)
292	Premaxilla posterodorsal process dorsal extent	Does not reach nasal	Reaches nasal					Williamson et al. (2011)	160			Rougier et al. (1998)
293	Premaxilla posterodorsal process posterior extent	Absent	Present only anterior to canine	Extends beyond canine, not as far as frontal	Contacts frontal posteriorly			Williamson et al. (2011)	161	Yes		Luo & Wible (2005)
294	Posterodorsal process of premaxilla with distinct finger-like extension	Present	Absent					Williamson et al. (2011)	162			Wible et al. (2007)
295	Lateral margin of paracanine fossa	Formed by maxilla	Formed by maxilla and premaxilla					Williamson et al. (2011)	163			Rougier et al. (1998)
296	Lateral surface of maxilla	Flat	Strongly concave					Geisler & McKenna (2007)	31
297	Exits of infraorbital canal	More than one	One	None				Williamson et al. (2011)	164	Yes		Rougier et al. (1998)
298	Infraorbital foramen	Above P3 or more anterior	Above P4	Above M1 or more posterior				Williamson et al. (2011)	165	Yes		Geisler (2001)
299	Supraorbital process	Absent, no projection laterally from sagittal plane	Present, elongate and tabular					Ladevèze et al. (2010)	19			Barnes (1984)
300	Flaring of cheeks behind infraorbital foramen	Present	Absent					Williamson et al. (2011)	167			Rougier et al. (1998)
301	Nasal	Wider posteriorly, narrower anteriorly	Sides subparallel	Wider anteriorly, narrower posteriorly				Williamson et al. (2011)	168	Yes		Asher et al. (2005)
302	Nasal overhangs external nasal aperture	Present	Absent					Williamson et al. (2011)	169			Wible et al. (2007)
303	Nasofrontal suture with medial process of frontals wedged between nasals	Present	Absent					Williamson et al. (2011)	170			Rougier et al. (1998)
304	Nasofrontal suture position	Posterior to or even with anterior orbital rim	Anterior to orbital rim					Williamson et al. (2011)	171			Geisler (2001)
305	Nasal foramina	Present	Absent					Williamson et al. (2011)	172			Rougier et al. (1998)
306	Elongation of face	Short	Intermediate	Long						Yes
307	Frontomaxillary contact on rostrum	Absent	Present					Williamson et al. (2011)	173			Rougier et al. (1998)
308	Maxillary process of frontal	Vestigial or absent	Elongate and thin					Williamson et al. (2011)	174			Asher et al. (2005)
309	Lacrimal	Present	Absent					Williamson et al. (2011)	176			Asher et al. (2005)
310	Facial process of lacrimal	Large triangular and pointed anteriorly	Small rectangular or crescentic					Williamson et al. (2011)	177			Asher et al. (2005)
311	Lacrimal tubercle	Present	Absent					Williamson et al. (2011)	178			Rougier et al. (1998)
312	Lacrimal foramen exposed on face	Present	Absent					Williamson et al. (2011)	179			Rougier et al. (1998)
313	Lacrimal foramen number	Two	One					Williamson et al. (2011)	180			Rougier et al. (1998)
314	Maxillary contribution to lacrimal foramen	Absent	Present					Williamson et al. (2011)	181			Asher et al. (2005)
315	Jugal contribution to lacrimal foramen	Absent	Present					Williamson et al. (2011)	181			Asher et al. (2005)
316	Translacrimal canal	Absent	Present					Williamson et al. (2011)	182			Wible et al. (2004)
317	Palate	Flat	Vaulted					Geisler & McKenna (2007)	33
318	Embrasure pits on palate	Absent	Present					Geisler & McKenna (2007)	34			Thewissen (1994)
319	Premaxilla palatal process	Does not reach canine alveolus	Reaches canine alveolus					Williamson et al. (2011)	183			Rougier et al. (1998)
320	Premaxillary maxillary suture on palate	Wedge-shaped pointing anteriorly	Transverse	Wedge-shaped pointing posteriorly				Williamson et al. (2011)	184	Yes		Wible et al. (2007)
321	Incisive foramen	Small length of 1 or 2 incisors	Intermediate length of 3 or 4 incisors	Elongate more than half the palate length				Williamson et al. (2011)	185	Yes		Luo & Wible (2005)
322	Incisive foramen composition	Between maxilla and premaxilla	Within premaxilla					Williamson et al. (2011)	186			Wible et al. (2007)
323	Palatal vacuities	Absent	Present					Williamson et al. (2011)	187			Rougier et al. (1998)
324	Major palatine foramen	Single large foramen	Multiple small foramina	Absent				Williamson et al. (2011)	188			Wible et al. (2007)
325	Position of major palatine foramen	Within palatine	Between palatine and maxilla	Within maxilla				Williamson et al. (2011)	188	Yes		Wible et al. (2007)
326	Anterior extent of palatine on palate	Posterior to first molar	Even with first molar	Anterior to first molar				Williamson et al. (2011)	189	Yes		Wible et al. (2005)
327	Palatal expansion to last molar	Posterior to last molar	Even with last molar	Anterior to last molar				Williamson et al. (2011)	190	Yes		Rougier et al. (1998)
328	Postpalatine torus	Absent	Present					Williamson et al. (2011)	191			Rougier et al. (1998)
329	Posterior nasal spine	Absent	Present					Williamson et al. (2011)	192			Wible et al. (2007)
330	Minor palatine foramen	Absent	Small	Multiple small foramina	Large with thin posterior bony bridge			Williamson et al. (2011)	193			Rougier et al. (1998)
331	Minor palatine foramen composition	Palatine or palatine–maxilla	Palatine and pterygoid					Williamson et al. (2011)	194			Wible et al. (2007)
332	Maxilla expanded posterior to last molar	Absent	Present					Williamson et al. (2011)	195			Wible et al. (2007)
333	Posterior edge of anterior zygomatic root	Aligned with premolars	With anterior molars	Aligned with last molar	Posterior to last molar			Williamson et al. (2011)	196	Yes		Meng et al. (2003)
334	Zygomatic process of maxilla	Present	Absent					Williamson et al. (2011)	197			Wible et al. (2007)
335	Zygomatic process of jugal	Directed posterolaterally	Directed posteriorly					Geisler & McKenna (2007)	22
336	Jugal	Present	Absent					Williamson et al. (2011)	198			Wible et al. (2007)
337	Jugal contribution to zygoma	Contributes to zygoma and anteroventral orbit	Contributes to zygoma only					Williamson et al. (2011)	199			Wible et al. (2005)
338	Maxillary–jugal contact bifurcated	Absent	Present					Williamson et al. (2011)	200			Rougier et al. (1998)
339	Jugal–lacrimal contact	Present	Absent					Williamson et al. (2011)	201			Meng et al. (2003)
340	Zygomatic arch completeness	Complete	Incomplete					Williamson et al. (2011)	202			Rougier et al. (1998)
341	Thickness of zygomatic arch	Robust	Gracile					Williamson et al. (2011)	202			Rougier et al. (1998)
342	Molar roots exposed in orbit floor	Absent	Present					Williamson et al. (2011)	203			Asher et al. (2005)
343	Position of orbit relative to tooth row	Over P4/M1	Over M1 or M1/M2	Over M2 or M2/M3	Over or posterior to M3			Geisler & McKenna (2007)	27	Yes
344	Palatine reaches infraorbital canal	Present	Absent					Williamson et al. (2011)	204			Rougier et al. (1998)
345	Ventral edge of orbit	Projects dorsally	Flares laterally					Geisler & McKenna (2007)	26
346	Lacrimal contributes to maxillary foramen	Present	Absent					Williamson et al. (2011)	205			Luo & Wible (2005)
347	Groove connects maxillary and sphenopalatine foramina	Absent	Present					Williamson et al. (2011)	206			Asher et al. (2005)
348	Contribution of the palatine to sphenopalatine foramen	Present	Absent					Williamson et al. (2011)	207			Asher et al. (2005)
349	Contribution of maxilla to sphenopalatine foramen	Present	Absent					Williamson et al. (2011)	207			Asher et al. (2005)
350	Contribution of frontal to sphenopalatine foramen	Present	Absent					Williamson et al. (2011)	207			Asher et al. (2005)
351	Sphenopalatine foramen proximal to maxillary foramen	Absent	Present					Williamson et al. (2011)	208			Wible et al. (2007)
352	Maxilla excluded from medial orbital wall	Present	Absent					Williamson et al. (2011)	209			Wible et al. (2007)
353	Frontal and maxilla contact in medial orbital wall	Absent	Present					Williamson et al. (2011)	210			Geisler (2001)
354	Orbital process of palatine	Present	Absent palatine excluded from medial wall or thin sliver in ventromedial wall					Williamson et al. (2011)	211			Asher et al. (2005)
355	Ethmoid exposure in orbit	Absent	Present					Williamson et al. (2011)	212			Wible et al. (2007)
356	Ethmoid foramen	Between frontal and orbitosphenoid	Within frontal					Williamson et al. (2011)	213			Wible et al. (2007)
357	Foramen for frontal diploic vein	Absent	Present					Williamson et al. (2011)	214			Wible et al. (2007)
358	Frontal foramen on skull roof	Absent	Present					Williamson et al. (2011)	215			Thewissen et al. (2001)
359	Postorbital process	Present, prominent	Present, weak	Absent				Williamson et al. (2011)	216	Yes		Meng et al. (2003)
360	Postorbital process composition	Frontal	Parietal					Williamson et al. (2011)	217			Wible et al. (2005)
361	Postorbital bar	Absent	Present					Williamson et al. (2011)	218			Meng et al. (2003)
362	Dorsal process of jugal	Absent	Present					Williamson et al. (2011)	219			Meng et al. (2003)
363	Optic foramen	Absent	Present, smaller than opening for trigeminal nerve	Present, subequal to opening for trigeminal nerve				Williamson et al. (2011)	220	Yes		Rougier et al. (1998)
364	Optic foramen position	Narrowly separated from sphenorbital fissure	Broadly separated from sphenorbital fissure	Not visible in lateral view				Williamson et al. (2011)	221			Wible et al. (2007)
365	Orbitosphenoid	Expanded anteriorly	Expanded dorsally	Confined to optic foramen and vicinity				Williamson et al. (2011)	222			Wible et al. (2007)
366	Sphenorbital fissure confluent with foramen rotundum	Absent	Present					Ladevèze et al. (2010)	15			Novacek & Wyss (1986)
367	Suboptic foramen	Absent	Present					Williamson et al. (2011)	223			Wible et al. (2007)
368	Orbitotemporal canal	Present	Absent					Williamson et al. (2011)	224			Rougier et al. (1998)
369	Frontal alisphenoid contact	Absent	Alisphenoid contacting frontal at anterior corner	More than 50% of alisphenoid dorsal border contacts frontal				Williamson et al. (2011)	225	Yes		Luo & Wible (2005)
370	Frontoparietal suture	With anterior process	Transverse	With posterior process				Williamson et al. (2011)	227			Wible et al. (2007)
371	Position of frontoparietal suture process	Not on midline	On midline					Williamson et al. (2011)	227			Wible et al. (2007)
372	Temporal lines meet to form sagittal crest	Present	Absent					Williamson et al. (2011)	228			Geisler (2001)
373	Interparietal	Absent	Present					Williamson et al. (2011)	229			Rougier et al. (1998)
374	Nuchal crest	Level with or anterior to foramen magnum	Extends posteriorly					Williamson et al. (2011)	230			Wible et al. (2007)
375	Anterior lamina on side wall	Present	Absent					Williamson et al. (2011)	231			Rougier et al. (1998)
376	Squama of squamosal	Absent	Present					Williamson et al. (2011)	232			Rougier et al. (1998)
377	Foramina for temporal rami	Present	Absent					Williamson et al. (2011)	233			Rougier et al. (1998)
378	Position of foramina for temporal rami	On petrosal	On parietal and/or squamosal					Williamson et al. (2011)	233			Rougier et al. (1998)
379	Choanae	As wide as posterior palate	Narrower					Williamson et al. (2011)	234			Wible et al. (2007)
380	Vomer contacts pterygoid	Present	Absent					Williamson et al. (2011)	235			Wible et al. (2007)
381	Pterygoids contact on midline in roof of basipharyngeal canal	Present	Absent					Williamson et al. (2011)	236			Rougier et al. (1998)
382	Pterygopalatine crests	Present	Absent					Williamson et al. (2011)	237			Rougier et al. (1998)
383	Midline crest in basipharyngeal canal	Absent	Present					Williamson et al. (2011)	238			Wible et al. (2007)
384	Entopterygoid process	Absent	Ends at anterior basisphenoid	Extends to ear region				Williamson et al. (2011)	239	Yes		Wible et al. (2007)
385	Midline cordiform eminence on basisphenoid	Absent	Present					Williamson et al. (2011)	240			Wible et al. (2007)
386	Ectopterygoid process of alisphenoid	Absent	Ends at anterior basisphenoid	Extends to ear region				Williamson et al. (2011)	241	Yes		Rougier et al. (1998)
387	Ectopterygoid process	Long crest	Small process					Williamson et al. (2011)	242			Wible et al. (2007)
388	Transverse canal foramen	Absent	Present					Williamson et al. (2011)	243			Rougier et al. (1998)
389	Exit for maxillary nerve to alisphenoid	Maxillary nerve posterior to alisphenoid	Maxillary nerve within alisphenoid	Maxillary nerve anterior to alisphenoid				Williamson et al. (2011)	244	Yes		Rougier et al. (1998)
390	Number of mandibular nerve exits	Two or more	One					Williamson et al. (2011)	245			Luo & Wible (2005)
391	Foramen ovale composition	Petrosal	Petrosal and alisphenoid	Alisphenoid	Alisphenoid and squamosal			Williamson et al. (2011)	246			Rougier et al. (1998)
392	Foramen ovale position	Lateral wall of braincase	Ventral surface of skull					Williamson et al. (2011)	247			Rougier et al. (1998)
393	Foramen ovale position relative to glenoid fossa	Anterior to glenoid fossa	Medial to glenoid fossa					Williamson et al. (2011)	247			Rougier et al. (1998)
394	Dorsal edge of braincase relative to occlusal plane	Slopes posterodorsally	Approximately level	Curves posteroventrally				Geisler & McKenna (2007)	11	Yes
395	Alisphenoid canal	Absent	Present					Williamson et al. (2011)	248			Rougier et al. (1998)
396	Posterior opening of alisphenoid canal	Separated from foramen ovale	In common depression with foramen ovale					Williamson et al. (2011)	249			Wible et al. (2007)
397	Position of jaw articulation to fenestra vestibuli	At same level	In front					Williamson et al. (2011)	250			Rougier et al. (1998)
398	Preglenoid process	Absent	Present					Geisler & McKenna (2007)	20			Thewissen (1994)
399	Glenoid fossa	Solely on zygoma	Partially on braincase					Williamson et al. (2011)	251			Wible et al. (2007)
400	Glenoid fossa shape	Concave, open anteriorly	Trough-like	Anteroposteriorly elongate, concave	Anteroposteriorly short	Convex, open anteriorly		Williamson et al. (2011)	252			Rougier et al. (1998)
401	Glenoid fossa vertical position	Even with central stem	Significantly higher					Williamson et al. (2011)	253			Wible et al. (2007)
402	Glenoid fossa to basioccipital	In same vertical plane	Ventral to basioccipital and basisphenoid	Significantly ventral to basioccipital and basisphenoid	Dorsal to basioccipital
403	Glenoid process of jugal	Present	Absent					Williamson et al. (2011)	254			Rougier et al. (1998)
404	Articular facet on glenoid process	Present	Absent					Williamson et al. (2011)	254			Rougier et al. (1998)
405	Glenoid process of alisphenoid	Absent	Present					Williamson et al. (2011)	255			Rougier et al. (1998)
406	Postglenoid process	Absent	Present					Williamson et al. (2011)	256			Rougier et al. (1998)
407	Postglenoid foramen	Absent	Present					Williamson et al. (2011)	257			Wible et al. (2007)
408	Postglenoid foramen size	Large	Similar in size to fenestra vestibuli					Geisler & McKenna (2007)	1			Geisler & Luo (1998)
409	Postglenoid foramen position	Behind postglenoid process	Medial to postglenoid process within glenoid fossa	On lateral aspect of braincase				Williamson et al. (2011)	258			Rougier et al. (1998)
410	Postglenoid foramen composition	Within squamosal	Behind squamosal					Williamson et al. (2011)	259			Wible et al. (2007)
411	Suprameatal foramen	Absent	Present					Williamson et al. (2011)	260			Wible et al. (2007)
412	Ectotympanic part of the meatal tube	Absent	Present but short	Present and long				Geisler & McKenna (2007)	8	Yes		Geisler & Luo (1998)
413	Entoglenoid process of squamosal	Absent	Present					Williamson et al. (2011)	261			Luo & Wible (2005)
414	Entoglenoid process contact with postglenoid process	Separate from postglenoid process	Continuous with postglenoid process					Williamson et al. (2011)	261			Luo & Wible (2005)
415	Posttympanic crest of squamosal	Absent	Present					Williamson et al. (2011)	262			Wible et al. (2004)
416	Posterior edge of squamosal	Flat	Sharply upturned, without process	Sharply upturned and bearing dorsally projecting process				Geisler & McKenna (2007)	33	Yes
417	Carotid foramen	Present	Absent					Williamson et al. (2011)	263			Rougier et al. (1998)
418	Position of carotid foramen	Within basisphenoid	Between basisphenoid and petrosal					Williamson et al. (2011)	263			Rougier et al. (1998)
419	Cavum epiptericum	Floored by petrosal	Petrosal and alisphenoid	Primarily or exclusively squamosal	Open as piriform fenestra			Williamson et al. (2011)	264			Rougier et al. (1998)
420	Alisphenoid tympanic process	Absent	Present					Williamson et al. (2011)	265			Rougier et al. (1998)
421	Basisphenoid tympanic process	Absent	Present contributing to anteromedial bulla	Present, anterior to middle ear				Williamson et al. (2011)	266			Wible et al. (2007)
422	Tympanic process or medial section of the caudal tympanic process of petrosal	Absent	Present but short	Present and long, posteriorly developed, contacting the tympanohyal and enclosing the facial nerve				Ladevèze et al. (2010)	8
423	Lateral section of the caudal tympanic process of petrosal	Absent	Well developed, separating stylomastoid foramen in two passages for facial and vagus nerves					Ladevèze et al. (2010)	10
424	Basicochlear fissure	Closed	Patent					Williamson et al. (2011)	267			Thewissen et al. (2001)
425	Epitympanic wing medial to promontorium	Absent	Flat	Thickened				Williamson et al. (2011)	268			Rougier et al. (1998)
426	Rostral tympanic process of petrosal	Absent	Low ridge contributing to posteromedial bulla	Tall ridge contributing to ventral bulla				Williamson et al. (2011)	269			Rougier et al. (1998)
427	Internal carotid	Present	Absent					Williamson et al. (2011)	270			Wible et al. (2007)
428	Course of internal carotid artery	Lateral: transpromontorial	Medial: perbullar or extrabullar					Williamson et al. (2011)	270			Wible et al. (2007)
429	Intratympanic vascular canal for internal carotid in lateral position	Absent	Present					Williamson et al. (2011)	271			Wible et al. (2007)
430	Deep groove for internal carotid on anterior pole	Absent	Present					Williamson et al. (2011)	272			Rougier et al. (1998)
431	Perbullar carotid canal for medial course	Absent	Present					Williamson et al. (2011)	273			Wible et al. (2007)
432	Stapedial artery	Sulcus	Canal	Absent				Williamson et al. (2011)	274			Asher et al. (2005)
433	Foramen for ramus superior of stapedial artery	Present, through petrosal or petrosal/squamosal suture on dorsolateral edge of epitympanic recess	Present and anterolateral, through basioccipital	Absent				Williamson et al. (2011)	274			Asher et al. (2005)
434	Coiling of cochlea	Less than 360 degrees	360 degrees or greater					Williamson et al. (2011)	276			Rougier et al. (1998)
435	Pars cochlearis articulation with basisphenoid/basiooccipital	Present	Absent					Geisler & McKenna (2007)	7			Thewissen & Domning (1992)
436	Promontorium shape	Flat	Globose					Williamson et al. (2011)	278			Wible et al. (2007)
437	Promontorium depth	Even with or lower than basioccipital	Higher than basioccipital					Williamson et al. (2011)	279			Wible et al. (2007)
438	Facial nerve intratympanic course	Open in sulcus	Open anteriorly in canal posteriorly	In canal				Williamson et al. (2011)	280			Meng et al. (2003)
439	Facial nerve sulcus distal to stylomastoid foramen	Absent	Present					Geisler & McKenna (2007)	14			Geisler & Luo (1998)
440	Anterior wall of facial nerve sulcus	Squamosal anterior wall of foramen	Anterior wall formed by mastoid process of petrosal	Anterior wall formed by meatal tube of ectotympanic				Geisler & McKenna (2007)	14			Geisler & Luo (1998)
441	Position of tympanic aperture of hiatus fallopii	In roof through petrosal	At anterior edge of petrosal					Williamson et al. (2011)	281			Rougier et al. (1998)
442	Shape of hiatus fallopii	Straight	Semilunar					Williamson et al. (2011)	281			Rougier et al. (1998)
443	Prootic canal	Present	Absent					Williamson et al. (2011)	282			Rougier et al. (1998)
444	Prootic canal length	Long and vertical	Short and vertical	Short and horizontal				Williamson et al. (2011)	283			Rougier et al. (1998)
445	Lateral flange parallel to length of promontorium	Present	Absent					Williamson et al. (2011)	284			Rougier et al. (1998)
446	Lateral flange extent	Confined to posterolateral part of promontorium	Extended to anterior part of promontorium	Prolonged anterior to the promontorium				Williamson et al. (2011)	285	Yes		Wible et al. (2007)
447	Tegmen tympani width	Uniform	Anterior end expanded					Williamson et al. (2011)	286			Wible et al. (2007)
448	Tegmen tympani inflation	Absent	Present					Williamson et al. (2011)	287			Thewissen et al. (2001)
449	Stapedial canal on tegmen tympani	Absent	Present					Williamson et al. (2011)	288			Wible et al. (2007)
450	Tensor tympani fossa	Shallow	Circular pit					Williamson et al. (2011)	289			Geisler (2001)
451	Medial process of squamosal in tympanic cavity	Absent	Present					Williamson et al. (2011)	290			Rougier et al. (1998)
452	Hypotympanic sinus	Absent	Present					Williamson et al. (2011)	291			Rougier et al. (1998)
453	Composition of hypotympanic sinus	Petrosal, alisphenoid and squamosal	Petrosal and alisphenoid only	Petrosal only				Williamson et al. (2011)	291			Rougier et al. (1998)
454	Epitympanic sinus	Present	Absent					Williamson et al. (2011)	292			Wible et al. (2007)
455	Epitympanic recess size relative to fossa incudis	Epitympanic recess larger than fossa incudis	Subequal	Epitympanic recess smaller than fossa incudis				Williamson et al. (2011)	292			Rougier et al. (1998)
456	Epitympanic recess contribution of squamosal to lateral wall	Extensive contribution	Squamosal forms small part of edge of lateral wall	No squamosal contribution				Williamson et al. (2011)	293			Rougier et al. (1998)
457	Fossa incudis	Continuous with epitympanic recess	Separate from epitympanic recess					Williamson et al. (2011)	294			Wible et al. (2007)
458	Fossa incudis ventral composition	Open ventrally, no floor	Floored by squamosal	Floored by ectotympanic				Williamson et al. (2011)	295			Wible et al. (2007)
459	Fossa incudis position relative to fenestra vestibuli	Lateral	Anterior					Williamson et al. (2011)	296			Wible et al. (2007)
460	Foramen for ramus superior of stapedal artery	On petrosal	On petrosal–squamosal suture	Absent				Williamson et al. (2011)	297			Rougier et al. (1998)
461	Foramen for ramus superior position relative to fenestra vestibuli	Posterior or lateral	Anterior					Williamson et al. (2011)	298			Luo & Wible (2005)
462	Ascending canal position	Intramural	Intracranial	Absent				Williamson et al. (2011)	299			Rougier et al. (1998)
463	Stapedius fossa size	Twice size of fenestra vestibuli	Small and shallow					Williamson et al. (2011)	300			Rougier et al. (1998)
464	Cochlear canaliculus visible canal in middle ear	Absent	Present					Williamson et al. (2011)	301			Wible et al. (2007)
465	Cochlear fossula	Absent	Present					Williamson et al. (2011)	302			Wible et al. (2007)
466	Fenestra cochleae	Posteromedial to fenestra vestibuli	Posterior to fenestra vestibuli					Williamson et al. (2011)	303			Wible et al. (2007)
467	Aqueductus cochleae orientation	Dorsal	Ventral					Ladevèze et al. (2010)	2			Cifelli (1982)
468	Posterior septum shields fenestra cochleae	Absent	Present					Williamson et al. (2011)	304			Wible et al. (2007)
469	Paroccipital process	Present	Absent					Williamson et al. (2011)	305			Rougier et al. (1998)
470	Paroccipital process orientation	Vertical	Slanted towards back of promontorium	Absent				Williamson et al. (2011)	305			Rougier et al. (1998)
471	Caudal tympanic process of petrosal notched	Absent	Present					Williamson et al. (2011)	306			Rougier et al. (1998)
472	Crista interfenestralis and caudal tympanic process of the petrosal connected by curved ridge	Absent	Present					Williamson et al. (2011)	307			Rougier et al. (1998)
473	Tympanic process	Absent	Present low	Inflated into bulla wall				Williamson et al. (2011)	308			Rougier et al. (1998)
474	Tympanic process composition	Petrosal	Petrosal and exoccipital					Williamson et al. (2011)	309			Wible et al. (2007)
475	Rear margin of auditory region	Bounded by a steep wall	Extended onto flat surface					Williamson et al. (2011)	310			Rougier et al. (1998)
476	Inferior petrosal sinus composition	Petrosal	Petrosal, basisphenoid and basioccipital	Endocranial				Williamson et al. (2011)	311			Rougier et al. (1998)
477	Jugular foramen size to fenestra cochleae	Smaller or subequal	Larger					Williamson et al. (2011)	312			Rougier et al. (1998)
478	Jugular foramen and inferior petrosal sinus confluence	Confluent	Separate					Williamson et al. (2011)	313			Rougier et al. (1998)
479	Hypoglossal foramen number	Two or more	One	None				Williamson et al. (2011)	314	Yes		Luo & Wible (2005)
480	Hypoglossal foramen size	Smaller than jugular foramen	Housed in large opening subequal to larger than jugular foramen					Williamson et al. (2011)	315			Wible et al. (2007)
481	Paracondylar process	Absent	Present					Williamson et al. (2011)	316			Wible et al. (2007)
482	Direction of paracondylar process	Vertical	Horizontal					Williamson et al. (2011)	316			Rougier et al. (1998)
483	Ectotympanic	Phaneric	Aphaneric					Williamson et al. (2011)	317			Wible et al. (2007)
484	Ectotympanic shape	Ring-like	Fusiform	Expanded, contributing to bullar floor				Williamson et al. (2011)	318			Rougier et al. (1998)
485	Anterior crus of ectotympanic broadly contacts squamosal	Absent	Present					Williamson et al. (2011)	319			Wible et al. (2007)
486	Elongate ossified external acoustic meatus	Absent	Present					Williamson et al. (2011)	320			Wible et al. (2007)
487	Roof of external acoustic meatus composition	Petrosal	Squamosal					Williamson et al. (2011)	321			Wible et al. (2007)
488	Edge of the external auditory meatus	Dorsal edge flat in lateral view	Edge bowed dorsally					Geisler & McKenna (2007)	18
489	Entotympanic	Absent	Present					Williamson et al. (2011)	322			Luo & Wible (2005)
490	Hyoid pit	Absent	Present					Williamson et al. (2011)	323			Wible et al. (2007)
491	Hyoid contributes to bullar floor	Absent	Present					Williamson et al. (2011)	324			Wible et al. (2007)
492	Dorsum sellae	Tall	Low					Williamson et al. (2011)	325			Rougier et al. (1998)
493	Postclinoid process contacts promontorium	Absent	Present					Williamson et al. (2011)	326			Wible et al. (2004)
494	Transverse sinus	Present	Absent
495	Position of anterior distribution of transverse sinus to subarcuate fossa	Anterolateral	Posterolateral					Williamson et al. (2011)	327			Rougier et al. (1998)
496	Wall separating cavum supracochleare and epiptericum	Absent	Incomplete	Complete				Williamson et al. (2011)	328	Yes		Rougier et al. (1998)
497	Crista petrosa	Absent	Tall thin crest					Williamson et al. (2011)	329			Wible et al. (2007)
498	Subarcuate fossa aperture	Not constricted	Constricted	Absent				Williamson et al. (2011)	330			Wible et al. (2007)
499	Anterior semicircular canal	Forms lateral wall of subarcuate fossa	Does not form lateral wall of subarcuate fossa					Williamson et al. (2011)	331			Wible et al. (2007)
500	Internal acoustic meatus	Deep with thick prefacial commissure	Shallow with thin prefacial commissure					Williamson et al. (2011)	332			Rougier et al. (1998)
501	Posttemporal canal	Large	Small	Absent				Williamson et al. (2011)	333	Yes		Rougier et al. (1998)
502	Posttemporal canal composition	Posterior opening between petrosal and squamosal	Within petrosal					Williamson et al. (2011)	334			Wible et al. (2007)
503	Posttemporal canal position	On occiput	Dorsal to external acoustic meatus					Williamson et al. (2011)	335			Wible et al. (2007)
504	Perilymphatic foramen	Situated in wide fossa	Not in a fossa					Ladevèze et al. (2010)	6			Cifelli (1982)
505	Mastoid foramen number	None	One	Two				Williamson et al. (2011)	336	Yes		Meng et al. (2003)
506	Participation of supraoccipital in mastoid foramen	Absent	Present					Williamson et al. (2011)	336			Meng et al. (2003)
507	Length of mastoid process of petrosal	Ventral portion absent	Ventral portion short	Elongate	Hypertrophied			Geisler & McKenna (2007)	15			Geisler & Luo (1996)
508	Mastoid exposure orientation	Occipital	Lateral					Ladevèze et al. (2010)	7			Coombs & Coombs (1982)
509	Amastoidy	Absent	Present					Williamson et al. (2011)	337			Geisler (2001)
510	Foramen magnum diameter:basicranial width at external auditory meatus	Large, maximum dorsoventral diameter <28% the basicranial width at the external auditory meatus	Intermediate, between 24 and 15% width at the external auditory meatus	Small, less than 14% the width at the external auditory meatus				Geisler & McKenna (2007)	12	Yes
511	Dorsal margin of foramen magnum	Formed by exoccipitals	By exoccipitals and supraoccipital					Williamson et al. (2011)	338			Rougier et al. (1998)
512	Occipital condyles	Broadly rounded in lateral view	V-shaped in lateral view; in posterior view the condyle is divided into dorsal and ventral halves					Geisler & McKenna (2007)	67
513	Atlantal foramen	Present	Absent					Williamson et al. (2011)	339			Horovitz & Sanchez-Villagra (2003)
514	Atlas neural arch fused	Absent	Present					Williamson et al. (2011)	340			Wible et al. (2007)
515	Atlas neural arch and intercentrum fused	Absent	Present					Williamson et al. (2011)	341			Luo & Wible (2005)
516	Axis	With suture between atlantal and axial parts	Without suture					Williamson et al. (2011)	342			Luo & Wible (2005)
517	Axis with extra pair of transverse processes on ventral surface	Present	Absent					Williamson et al. (2011)	343			Horovitz & Sanchez-Villagra (2003)
518	Axis anterior facets and dens connection	Not linked	Linked	Facets extend ventral to dens				Williamson et al. (2011)	344			Horovitz & Sanchez-Villagra (2003)
519	Posteroventral keel on axis	Absent	Present					Zack (2009)	1			Asher et al. (2002)
520	Atlantoid facet of axis vertebra	Restricted in coverage	Extended dorsally at least halfway up neural arch					Geisler & McKenna (2007)	68			Webb & Taylor (1980)
521	Cervical inferior lamellae	Present	Absent					Williamson et al. (2011)	345			Wible et al. (2007)
522	Cervical neural spines	Well developed and of variable length	Reduced, dorsum of neural arch flattened					Zack (2009)	2			Asher et al. (2003)
523	C7 or last transverse foramen	Present	Absent					Williamson et al. (2011)	346			Horovitz & Sanchez-Villagra (2003)
524	Thoracic vertebrae	14 or fewer	15 or more					Williamson et al. (2011)	347			Luo & Wible (2005)
525	Number of lumbars	Six or more	Five or fewer					Williamson et al. (2011)	348			Wible et al. (2007)
526	Xenarthrous articulation in addition to the pre and post zygapophyses of lumbar vertebrae	Absent	Present					Williamson et al. (2011)	349			Luo & Wible (2005)
527	Sacral vertebrae	Two or more	Three	Four	Five			Williamson et al. (2011)	350	Yes		Asher et al. (2003)
528	Sacral vertebra fused to pelvis	Absent	Present					Williamson et al. (2011)	351			Wible et al. (2007)
529	Infraspinous fossa position and size to supraspinous	Different planes and larger	Coplanar and subequal					Williamson et al. (2011)	352			Rougier et al. (1998)
530	Suprascapular incisure	Absent	Present					Williamson et al. (2011)	353			Luo & Wible (2005)
531	Acromion	Present	Absent					Williamson et al. (2011)	354			Geisler (2001)
532	Acromion distal extent	Reaches distal to glenoid articulation with humerus	Proximal only					Williamson et al. (2011)	354			Asher et al. (2005)
533	Clavicular facet on acromion	Present	Absent					Zack (2009)	4			Asher et al. (2003)
534	Metacromion	Absent	Distinct					Williamson et al. (2011)	355			Rose (1999b)
535	Length of vertebral border of scapula relative to length of scapular body	Narrow: vertebral border short relative to length of scapular body	Broad: vertebral border elongate relative to length of scapula body					Zack (2009)	5			Rose (1999b)
536	Neck of scapula	Short (end of spine near glenoid)	Long (end of spine well superior to glenoid)					Zack (2009)	6			Meng et al. (2003)
537	Glenoid fossa shape	Relatively broad, posterior portion circular	Narrow and elongate, posterior portion ovoid					Zack (2009)	9
538	Coracoid process	Limited to anterodorsal margin of glenoid fossa	Anteriorly elongate and extends anteroventral to the humerus	Anteriorly elongate but does not curve ventral to humeral head				Zack (2009)	10			Asher et al. (2003)
539	Greater tubercle of humerus	Ventral to humeral head	Even or dorsal to humeral head					Williamson et al. (2011)	356			Rose (1999b)
540	Humeral head shape	Rounded	Flattened					Zack (2009)	11
541	Humeral head orientation	More posterior than dorsal	More dorsal than posterior					Zack (2009)	12
542	Greater tubercle of humerus shape	Elongate and bladelike	Mound-shaped					Zack (2009)	14
543	Lesser tubercle size	Small	Large and expanded medially					Zack (2009)	15			Rose & Lucas (2000)
544	Teres tubercle	Small and indistinct	Prominent and crest-like	Very strong, forms a blade-like crest				Zack (2009)	16	Yes		Rose & Lucas (2000)
545	Deltopectoral crest	Proximal half of humerus	Distal half of humerus					Williamson et al. (2011)	357			Horovitz & Sanchez-Villagra (2003)
546	Distal deltopectoral crest shape	Sharp	Broad	Very broad and plate-like, distal terminus rounded				Zack (2009)	18	Yes		Rose (1999b)
547	Distal deltopectoral crest height	Low	Elevated					Zack (2009)	17			Rose & Lucas (2000)
548	Distal end of deltopectoral crest (medial)	Forms a sharp point	Tapers into shaft					Zack (2009)	19
549	Supinator ridge	Absent	Shelf-like					Williamson et al. (2011)	358			Rose & Lucas (2000)
550	Medial epicondyle	Robust	Weak					Williamson et al. (2011)	359			Rose (1999b)
551	Entepicondylar foramen	Present	Absent					Williamson et al. (2011)	360			Rose (1999b)
552	Shape of humeral entepicondyle	Wide	Narrow					Geisler & McKenna (2007)	69			O'Leary & Rose (1995)
553	Supratrochlear foramen	Absent	Present					Williamson et al. (2011)	361			Asher et al. (2005)
554	Ulnar articulation on humerus	Spherical	Cylindrical					Williamson et al. (2011)	362			Luo & Wible (2005)
555	Radial articulation on humerus	Rounded radial condyle anteriorly but cylindrical posteriorly	Capitulum					Williamson et al. (2011)	363			Luo & Wible (2005)
556	Radial fossa size	Small and shallow, margins poorly defined	Larger and deeper, well-defined margins					Zack (2009)	21			Meng et al. (2003)
557	Articulation of radial head and humeral trochlea	Absent	Present					Zack (2009)	29
558	Radius articulation with distal humerus	Single fossa	Two fossae	Three fossae				Williamson et al. (2011)	364	Yes		Geisler (2001)
559	Central process of radial head	Absent	Present					Williamson et al. (2011)	365			Asher et al. (2005)
560	Shape of radial head	Round, ulnar facet curved	Ovoid, ulnar facet curved	Ovoid, ulnar facet flat				Zack (2009)	27			Rose & Lucas (2000)
561	Radius and ulna distal fusion	Absent	Present					Williamson et al. (2011)	366			Asher et al. (2003)
562	Capitulum shape	Spindle-shaped	Spherical with depressed medial and lateral gutters	With a prominent central ridge to prevent supination				Zack (2009)	26			Rose (1999b)
563	Lateral accessory articulation of radial head	Absent	Present					Zack (2009)	30
564	Radial distal expansion	Not significantly expanded relative to proximal end	Somewhat expanded	Distinctly expanded				Zack (2009)	31	Yes		Rose & Lucas (2000)
565	Position of extensor tubercle	Lateral, groove for digital extensors narrow	Central, grooves for digital extensors and extensor carpi radialis longus/brevis subequal					Zack (2009)	32
566	Brachioradalis crest on distal radius	Strong	Absent					Zack (2009)	33
567	Radius articulation with carpals	Single fossa	Two fossae					Williamson et al. (2011)	367			Thewissen et al. (2001)
568	Distal articular surface of radius	With a single shallowly concave fossa	With a single, deeply concave fossa	Flat and splitting into distinct but coplanar scaphoid and lunate fossae	Concave and sharply divided into two surfaces			Zack (2009)	34			Geisler (2001)
569	Orientation of radial facet on proximal ulna	Lateral or anterolateral	Anterior					Zack (2009)	37
570	Concavity of proximal ulna	Convex posteriorly	Straight or concave posteriorly					Zack (2009)	38			Meng et al. (2003)
571	Ulnocarpal articulation	Restricted to triquetrum and pisiform via elongate styloid process	Broader, comparable in size to the radial articular surface					Zack (2009)	40			Asher et al. (2002)
572	Olecranon orientation	Straight	Medially expanded					Zack (2009)	36			Rose & Lucas (2000)
573	Depth of olecranon fossa	Shallow	Deep					Zack (2009)	22			Rose (1999b)
574	Length of olecranon process	Short	Long					Geisler & McKenna (2007)	70			Rose & Lucas (2000)
575	Scaphoid and lunate	Separate	Fused					Williamson et al. (2011)	368			Meng et al. (2003)
576	Centrale	Present	Absent					Williamson et al. (2011)	369			Asher et al. (2005)
577	Paraxony of manus	Absent	Present					Geisler & McKenna (2007)	72			O'Leary & Geisler (1999)
578	Width of middle of second metacarpal	Wide	Constricted					Geisler & McKenna (2007)	74
579	Proximal halves of 3rd and 4th metacarpals	Separate	Contact one another
580	Proximal end of 5th metacarpal	Expanded laterally	In line with shaft, not expanded					Geisler & McKenna (2007)	75
581	Pubic symphysis	Extensive	Narrow					Williamson et al. (2011)	370			MacPhee (1994)
582	Epipubic bone	Present	Absent					Williamson et al. (2011)	371			Luo & Wible (2005)
583	Sacral–innominate fusion	Absent	Present, with complete closure of ischiatic notch					Zack (2009)	43			MacPhee (1994)
584	Dorsal expansion of ilium	Absent, gluteal origin subequal to iliacus origin	Present, gluteal origin enlarged, iliacus origin reduced					Zack (2009)	44			Asher et al. (2003)
585	Tuberosity for rectus femoris on ilium	Well developed	Absent					Zack (2009)	45			Rose (1999b)
586	Ischial spine	Well posterior to acetabulum	Immediately posterior to acetabulum					Zack (2009)	46
587	Iliopubic eminence	Absent	Well-developed					Zack (2009)	47
588	Pubic length to ramus of ischium	Similar in length to horizontal ramus of ischium	Longer than horizontal ramus of ischium					Zack (2009)	48			Asher et al. (2002)
589	Articular surface of femoral head	Extended posterolaterally	Limited to sphere of femoral head					Williamson et al. (2011)	372			Meng et al. (2003)
590	Fovea for ligamentum teres	Present	Absent					Williamson et al. (2011)	373			MacPhee (1994)
591	Position of fovea for ligamentum teres	Does not interrupt margin of articular surface	Interrupts margin of articular surface					Williamson et al. (2011)	373			MacPhee (1994)
592	Greater trochanter to femoral head	Lower	Equal	Higher				Williamson et al. (2011)	374	Yes		Rose (1999b)
593	Third trochanter	Absent	Present					Williamson et al. (2011)	376			Rose (1999b)
594	Pectineal tubercle	Absent or vestigial	Distinct					Williamson et al. (2011)	377			Lessertisseur & Saban (1967)
595	Femoral head size and neck development	Large, neck short and broad	Small, neck elongate and narrow					Zack (2009)	53			Meng et al. (2003)
596	Separation of greater trochanter and femoral head	Separated by distinct notch	Continuous					Zack (2009)	54			Asher et al. (2002)
597	Trochanteric fossa depth	Deep	Shallow					Zack (2009)	56			Rose (1999b)
598	Orientation of lesser trochanter	Medially directed	Posteromedially directed					Zack (2009)	57			Rose (1999b)
599	Size of lesser trochanter of femur	Large	Small					Williamson et al. (2011)	375			Luo & Wible (2005)
600	Relative sizes of scars on lesser trochanter	Dominated by pectineus scar	Quadratus femoris and pectineus scars subequal	Dominated by quadratus femoris insertion				Zack (2009)	58	Yes
601	Third trochanter position	Gluteal insertion at level of lesser trochanter	Gluteal insertion immediately distal to lesser trochanter	Gluteal insertion near midshaft, well distal to lesser trochanter				Zack (2009)	60	Yes
602	Relative heights of margin of femoral trochlea	Lateral margins taller than medial margin	Margins subequal	Medial margin taller than lateral margin				Zack (2009)	64	Yes		Asher et al. (2003)
603	Distal femur	Longer anteroposteriorly than mediolaterally	Similarly sized in anteroposterior and mediolateral directions	Wider mediolaterally than anteroposteriorly				Williamson et al. (2011)	378	Yes		Meng et al. (2003)
604	Femoral midshaft cross section	Round	Anteroposteriorly compressed					Zack (2009)	61			Rose & Lucas (2000)
605	Patellar facet of femur	Shallow, weakly developed	Broad and shallow	Narrow and elevated				Williamson et al. (2011)	379			Luo & Wible (2005)
606	Ossified patella	Absent	Present					Williamson et al. (2011)	380			Luo & Wible (2005)
607	Articulation between femur and fibula	Absent	Present					Williamson et al. (2011)	381			Horovitz & Sanchez-Villagra (2003)
608	Cnemial crest	Weak, poorly differentiated from shaft	Stronger, forming noticeable projection	Very strong, as large as or larger than the remainder of the shaft				Zack (2009)	67	Yes
609	Tibia and fibula proximal fusion	Absent	Present					Williamson et al. (2011)	382			Meng et al. (2003)
610	Tibia and fibula distal fusion	Absent	Present					Williamson et al. (2011)	383			Rose (1999b)
611	Tibial shaft	Straight	Strongly bowed, concave laterally					Zack (2009)	68			Rose & Lucas (2000)
612	Posterior process on distal tibia	Absent	Present					Zack (2009)	69			Rose (1999b)
613	Medial malleolus	Broad and robust	Forming a finger-like projection	Very small or absent	Narrow or bladelike			Zack (2009)	70			Meng et al. (2003)
614	Anterolateral process on distal tibia	Absent	Present					Zack (2009)	71
615	Fibula robusticity to tibia	Robust relative to the tibia	Slim					Zack (2009)	74			Meng et al. (2003)
616	Depth of trochlear groove	Absent or shallow	Moderately deep U-shaped	Deep V-shaped				Williamson et al. (2011)	384	Yes		Zack et al. (2005b)
617	Astragalar medial trochlear ridge	Absent	Present					Zack (2009)	89
618	Astragalus tibial facet	Present	Absent					Zack (2009)	90			Rose (1999b)
619	Trochleation of central tibial facet	Shallow and poorly grooved	Trochlea moderately to deeply grooved					Zack (2009)	90			Rose (1999b)
620	Radius of curvature of lateral trochlear ridge	Greater than medial	Subequal	Smaller than medial				Williamson et al. (2011)	387	Yes		Zack et al. (2005b)
621	Cotylar fossa	Absent	Present					Williamson et al. (2011)	388			MacPhee (1994)
622	Sustentacular and navicular facets of astragalus contact	Absent	Present					Williamson et al. (2011)	389			Asher et al. (2005)
623	Shape of navicular facet	Convex	Saddle-shaped	Trochleated				Ladevèze et al. (2010)	52			Thewissen & Domning (1992)
624	Astragalar sustentacular facet medial extent	Does not reach medial edge of neck	Reaches medial edge of neck					Williamson et al. (2011)	390			Horovitz & Sanchez-Villagra (2003)
625	Shape of sustentacular facet	Oval and medial	Rectangular and wide					Ladevèze et al. (2010)	50			O'Leary & Rose (1995)
626	Sustentacular facet curvature	Axis of curvature subparallel to long axis	Axis of curvature perpendicular to long axis					Zack (2009)	98
627	Ectal facet width	Transversely narrow	Transversely broad					Zack (2009)	97
628	Astragalar medial plantar tubercle (AMPT)	Vestigial or absent	Protruding					Williamson et al. (2011)	391			Horovitz & Sanchez-Villagra (2003)
629	Posteromedial projection of astragalar body	Absent	Present					Zack (2009)	96			MacPhee (1994)
630	Astragalar neck	Absent	Present	Present, long				Williamson et al. (2011)	392	Yes		Rose (1999b)
631	Squatting facet on dorsal side of astragalar neck	Absent	Present					Ladevèze et al. (2010)	53
632	Astragalar navicular facet convexity	Convex in one direction	Convex in all directions	Flat	Concave			Ladevèze et al. (2010)	52			Geisler (2001)
633	Spring ligament facet on astragalar neck	Absent	Present					Zack (2009)	102
634	Contact of squatting facet with navicular facet	Contacts navicular facet	Offset from navicular facet
635	Astragalar cuboid facet	Absent	Present					Williamson et al. (2011)	394			Asher et al. (2005)
636	Cuboid facet contact with navicular facet	Confluent	Separated by a ridge					Zack (2009)	103			Geisler (2001)
637	Astragalar head convex	Absent	Present					Williamson et al. (2011)	393			Thewissen et al. (2001)
638	Astragalar canal	Present	Dorsal foramen only present	Absent				Williamson et al. (2011)	395			Horovitz & Sanchez-Villagra (2003)
639	Posterior extension of trochlear articular surface	Absent	Medial ridge extends	Entire trochlea extends				Zack (2009)	92			Hooker (2001)
640	Posterior trochlear shelf of astragalus	Reduced	Strong					Williamson et al. (2011)	396			Asher et al. (2005)
641	Lateral process of astragalus	Present, ectal facet of astragalus faces in plantar direction and distal end points laterally	Absent, ectal facet faces laterally and long axis is parasagittal					Geisler & McKenna (2007)	82			Geisler (2001)
642	Calcaneal width	Broad with sustentacular and ectal facets extending away from body	Narrow with sustentacular and ectal facets in line with long axis of body					Williamson et al. (2011)	397			Asher et al. (2005)
643	Ectal post calcaneoastragalar facet longest dimension	Anteromedial to posterolateral	Straight	Posteromedial to anterolateral				Williamson et al. (2011)	398	Yes		Hooker (2001)
644	Ectal facet curvature	Slightly convex	Highly convex	Sharply divided into posterior and anterior surfaces	Posteriorly s-shaped	Flat		Williamson et al. (2011)	398			Hooker (2001)
645	Overlap between ectal and sustentacular facets	Complete overlap	Partial overlap	Absent				Williamson et al. (2011)	399			Hooker (2001)
646	Calcaneal sustentacular facet mesiolateral orientation	Medial	Dorsal					Williamson et al. (2011)	400			Horovitz & Sanchez-Villagra (2003)
647	Calcaneal sustentacular facet expanded onto body	Absent	Present					Williamson et al. (2011)	401			Wible et al. (2007)
648	Sustentacular facet shape	Subcircular or subquadratic	Transversely longer, elliptic					Zack (2009)	98
649	Calcaneal anterior peroneal tubercle position	Protruding anteriorly beyond calcaneocuboid facet	At anterior edge, but not protruding	At a distance from anterior edge	Absent			Williamson et al. (2011)	402			Horovitz & Sanchez-Villagra (2003)
650	Calcaneal anterior peroneal process size	Short	Elongate					Williamson et al. (2011)	402			Horovitz & Sanchez-Villagra (2003)
651	Distal part of calcaneum	Large with a robust peroneal process that forms the laterodistal corner of the bone	Lateromedially compressed with small to indistinguishable peroneal process
652	Lateral astragalar facet on calcaneus position	Close to tip of tuber calcis	Aligned with sustentacular facet					Geisler & McKenna (2007)	85
653	Calcaneal plantar tubercle	Absent	Present					Williamson et al. (2011)	403			Hooker (2001)
654	Position of calcaneal plantar tubercle	At distal margin of calcaneum	Proximal to distal margin					Williamson et al. (2011)	403			Hooker (2001)
655	Tuber calcis ventral curvature	Present	Absent					Williamson et al. (2011)	404			Horovitz (2000)
656	Tuber calcis robustness	Short and robust	Elongate and gracile					Zack (2009)	75			Meng et al. (2003)
657	Calcaneal facet for fibula	Present	Absent					Williamson et al. (2011)	405			Horovitz & Sanchez-Villagra (2003)
658	Dorsoventral concavity of cuboid facet	Flat	Concave					Zack (2009)	84			Hooker (2001)
659	Mediolateral concavity of cuboid facet	Flat	Concave					Zack (2009)	84			Hooker (2001)
660	Plantar pit on cuboid facet of calcaneus	Absent	Present					Zack (2009)	86			Hooker (2001)
661	Deep groove for tendon of flexor fibularis	Absent	Present					Williamson et al. (2011)	408			Wible et al. (2007)
662	Width of middle portion of second metatarsal	As wide as rest of metatarsal or wider	Constricted	Highly constricted				Geisler & McKenna (2007)	86	Yes
663	Third metatarsal elongation	Absent	Slight elongation	Strongly elongate				Geisler & McKenna (2007)	87	Yes
664	Ventral edge of distal phalanges	Concave	Flat					Geisler & McKenna (2007)	88
665	Distal phalanges breadth in dorsal view	Compressed transversely	Broad					Geisler & McKenna (2007)	89			O'Leary & Geisler (1999)
666	Distal phalanges symmetry in dorsal view	Bilaterally symmetrical	Asymmetrical					Geisler & McKenna (2007)	89			O'Leary & Geisler (1999)
667	Size of calcaneal plantar tubercle	Large	Reduced					Zack (2009)	82			Hooker (2001)
668	Peroneal tubercle size	Reduced	Elongate					Zack (2009)	83			Rose (1999b)
669	Dorsal astragalar foramen	Present	Absent					Zack (2009)	91			Hooker (2001)
670	Fibular facet of the calcaneum	Absent	Present					Zack (2009)	76			Rose (1999b)
671	Orientation of long axis of navicular facet	Perpendicular to transverse axis of trochlea	Oblique to or parallel to transverse axis of trochlea					Zack (2009)	100			Hooker (2001)
672	Calcaneal–navicular contact	Absent	Present					Zack (2009)	104			Meng et al. (2003)
673	Plantar process of navicular	Short	Elongate					Zack (2009)	105			Meng et al. (2003)
674	Medial process of navicular	Absent	Present					Zack (2009)	106			Sanchez-Villagra et al. (2006)
675	Cuboid shape	Short	Elongate					Zack (2009)	107			Meng et al. (2003)
676	Opposability of first metatarsal	Absent	Present					Zack (2009)	108			Asher et al. (2003)
677	Pedal digit 1	Weight-bearing	Not weight-bearing					Zack (2009)	111			Asher et al. (2003)
678	Pedal digit 5	Weight-bearing	Not weight-bearing					Zack (2009)	112			Asher et al. (2003)
679	Ungual cross-sectional shape	Mediolaterally compressed	Dorsoventrally compressed					Zack (2009)	113			Geisler (2001)
680	Ungual elongation	Short	Anteroposteriorly elongate					Zack (2009)	115
