# Supplementary material for: Resolving the relationships of Paleocene placental mammals
Source: Biol Rev Camb Philos Soc. 2015 Dec 21;92(1):521–50. doi: 10.1111/brv.12242 (PMC6849585; doi:10.1111/brv.12242)
Supplement: Supplementary file 18 — Appendix S6. List of unambiguous synapomorphies of commonly recovered clades. [file BRV-92-521-s003.xlsx]

## Sheet: CM
Placentalia	Ancestral state	Derived state		Atlantogenata + Arctostylopids	Ancestral state	Derived state		Atlantogenata	Ancestral state	Derived state		Laurasiatheria	Ancestral state	Derived state		Apheliscids within Eulipotyphla	Ancestral state	Derived state		Apheliscids derived than Solenodon	Ancestral state	Derived state		Phenacodontidae/Perissodactyla	Ancestral state	Derived state		Periptychidae/Pantodonta	Ancestral state	Derived state		Chiroptera/Artiodactyla	Ancestral state	Derived state		Mesonychia/Artiodactyla	Ancestral state	Derived state		Arctocyonidae/Carnivora	Ancestral state	Derived state		Triisodontidae/Carnivora	Ancestral state	Derived state		Zhelestidae	Ancestral state
Lower posterior incisors procumbent	Absent	Present		% M2 width taken by conular region	0.483–0.486	0.383–0.440		Upper incisors	Three	One anterior		Area of P4:M2	0.750–0.776	0.798–0.802		Trigonid height:talonid height of m2	1.327–1.377	1.309		Ratio of M2 metacone to paracone height	0.92–1	1.055		Area of P4:M1	0.798–0.802	0.651		M3:M2 length	0.77	0.782–0.874		Angle between humeral trochlea and capitulum	2.217	1.99		Length of external auditory meatus to basicranial width	0.113	0.078–0.084		M2 protocone:paracone length	1.143–1.213	1.222–1.230		Area of P4:M2	0.798–0.842	0.848–0.864		m2 talonid width:trigonid width	0.843–0.854
Upper canine	Large	Small		Area of m3:m2	0.818–0.835	0.876–0.936		Paracone and metacone bases	Separate	Joined		m2 protoconid height:paraconid height	1.408	1.249–1.3		Talonid width:talonid length of m2	0.924–0.934	0.965		M3 width:M2 width	0.834–0.840	0.767–0.808		% M2 width taken by conular region	0.445–0.446	0.405		m3:m2 area	0.835	0.908		Longest metacarpal:radial length	0.307–0.357	0.454–0.683		Separation of occipital condyles:basioccipital width	0.803–0.891	0.498–0.567		Frontal:parietal length	0.753–0.824	0.521		Paraconid–protoconid–metaconid angle	0.733–0.768	0.838		m2 protoconid height:paraconid height	1.383–1.398
Lower canine size	Large	Small		Ectocingula	Present	Absent		Precingulum on upper molars	Present	Absent		Astragalus angle between medial and lateral tibial facets	2.059–2.129	2.147		I–C Diastema	Present	Absent		Trigonid height:talonid height of m2	1.309	1.231		Trigonid length:talonid length of m2	1–1.036	0.994		p3 paraconid	Absent	Present		c–p diastema	Absent	Present		P1 posterior diastema	Absent	Present		Glenoid fossa to basioccipital	In same vertical plane	Ventral to basioccipital and basisphenoid		Width of coronoid process to m2 width	0.631–0.702	0.756–0.796		m2 trigonic height:paraconid height	1.776–1.808
p4 anterolingual cingulum	Present	Absent		Centrocrista height	Low	Elevated		M2 postmetaconule crista	Present	Absent		Astragalus angle between fibular and lateral tibial facets	1.484–1.588	1.431		P4 precingulum	Present	Absent		P3 roots	Three	Two		P4 morphology	Premolariform	Submolariform		p3 metaconid	Absent	Separate		Postprotocrista to cristid obliqua	Absent	Present		P3 metacone	Absent	Swelling		Paroccipital process orientation	Slanted towards back of promontorium	Vertical		Tall trenchant premolar position	P3	P4		Ultimate lower premolar metaconid	Absent
Molar cusp form	Sharp and gracile	Inflated and robust		Paraconule	Present	Absent		Protoconid position	Anterolateral to metaconid	In line with metaconid		P4 protocone	Approaches paracone in height	Smaller than paracone		Mandibular symphysis posterior extent	p2	p3 or more posterior		P4 para/metastylar lobes	Present	Absent		p4 morphology	Semimolariform	Submolariform		Paraconule position	Midway or closer to metacone	Closer to paracone		Hypocone on postcingulum	Present	Absent		P4 entocingulum	Absent	Present		Jugular foramen and inferior petrosal sinus confluence	Separate	Confluent		P4 protocone	Smaller than paracone	Approaches paracone		m2 protoconid position with respect to metaconid	Anterolateral
Meta/parastylar lobe labial extent	Subequal	Parastylar more labial		Metaconule	Present	Absent		Metalophid formation on anterior aspect of lower teeth between protoconid and metaconid	Present, moderately developed	Absent		Position of re-entrant grooves, where present	Proximal	Distal		Nasal overhangs external nasal aperture	Present	Absent		M2 premetaconule crista	Absent	Present		Stylar cusp C (mesostyle)	Absent	Present		Elongation of face	Intermediate	Long		Attachment site of cristid obliqua	Lingual to notch in protocristid	At or labial to notch in protocristid		p1–p2 diastema	Absent	Present		Distal deltopectoral crest height	Low	Elevated		P4 metacone	Swelling	Large		Hypoconulid position	Posteromedial
M2 postmetacrista	Absent	Present		M2 postmetaconule crista to postcingulum	No contact between postmetaconule crista and postcingulum	Contact buccal to metacone		m2 hypoconid	Absent	Present		Foramen ovale position relative to glenoid fossa	Anterior to glenoid fossa	Medial to glenoid fossa		Foramen for frontal diploic vein	Present	Absent		Paracristid	Notched	Continuous curve		M2 preparaconule crista	Absent	Present		Groove connects maxillary and sphenopalatine foramina	Absent	Present		Hypoconulid size	Well developed	Reduced		M1 metastyle position	Distobuccal to metacone	Distal to metacone		Radius articulation with carpals	Two fossae	Single fossa		M2 protocone lingual face angle	Lingual face sloping	Lingual face vertical
M2 preprotocrista labial extent	Extends beyond paracone	Does not extend beyond paracone		m2 paracristid flatness	Flattened, paracristid forms a blunt shelf	Salient, paracristid erect and crestiform		Anteriormost mental foramen	Below p2	Below p1 or more anterior		Posterior opening of alisphenoid canal	Separated from foramen ovale	In common depression with foramen ovale		Vomer contacts pterygoid	Absent	Present		Hypoconulid size	Well developed	Reduced		Metalophid formation on anterior aspect of lower teeth between protoconid and metaconid	Present, moderately developed	Present, strongly developed		Calcaneal sustentacular facet mesiolateral orientation	Dorsal	Medial		m3 hypoconulid development	Enlarged	Unenlarged relative to m1 and m2 hypoconulids		Thickness of zygomatic arch	Robust	Gracile		Trochleation of central tibial facet	Trochlea moderately to deeply grooved	Shallow and poorly grooved		Extent of precingulum on upper molars	Reaches labially past paraconule	Does not reach labially past paraconule
Metalophid formation on anterior molars between protoconid and metaconid	Absent	Moderately developed		m2 protocristid strength	Weak, trigonid notch between protoconid and metaconid is deep	Strong, forming well-developed, elevated transverse shearing crest		Coronoid crest	Present and laterally flaring	Absent		Cavum epiptericum	Petrosal and alisphenoid	Open as piriform fenestra		Glenoid fossa	Solely on zygoma	Partially on braincase		Tibia and fibula distal fusion	Absent	Present		m1 metaconid size	Subequal to protoconid	Taller than protoconid		Tuber calcis ventral curvature	Absent	Present		Supraorbital process	Absent, no projection laterally from sagittal plane	Present, elongate and tabular		Alisphenoid canal	Present	Absent		Posterior extension of trochlear articular surface	Entire trochlea extends	Medial ridge extends		Angular process to condylar process	Level with or posterior	Anterior
Cingular shelf on cingular cusp	Present	Absent		Calcaneal width	Broad with sustentacular and ectal facets extending away from body	Narrow with sustentacular and ectal facets in line with long axis of body		Condylar process	Peduncle posteriorly directed	Absent		Tympanic process or medial section of the caudal tympanic process of petrosal	Present but short	Present and long, posteriorly developed, contacting the tympanohyal and enclosing the facial nerve		Caudal tympanic process of petrosal notched	Absent	Present		Cuboid shape	Short	Elongate										Premaxillary maxillary suture on palate	Transverse	Wedge shaped pointing anteriorly		Preglenoid process	Absent	Present						Mandibular symphysis	Tapered	Deep
Shape of m3 hypoconulid	Tall, recurved	Short and erect						Mandibular symphysis posterior extent	p2	p1 or more anterior		Hypotympanic sinus	Present	Absent		Hyoid contributes to bullar floor	Absent	Present														Tympanic process or medial section of the caudal tympanic process of petrosal	Present and long, posteriorly developed, contacting the tympanohyal and enclosing the facial nerve	Present but short		Ectotympanic part of the meatal tube	Present but short	Present and long						Elongation of face	Intermediate	Short
Mandibular foramen	Recessed dorsally from ventral margin	Near or above alveolar plane						Astragalar neck	Present, long	Present		Tympanic process	Absent	Inflated into bulla wall		Axis anterior facets and dens connection	Not linked	Linked														Tegmen tympani width	Uniform	Anterior end expanded		Tegmen tympani inflation	Absent	Present						Foramen ovale position relative to glenoid fossa	Medial to glenoid fossa	Anterior to glenoid fossa
Caudal tympanic process of petrosal notch	Present	Absent										Depth of trochlear groove	Absent or shallow	Moderately deep U-shaped		Pubic length to ramus of ischium	Similar in length to horizontal ramus of ischium	Longer than horizontal ramus of ischium														Posteroventral keel on axis	Absent	Present		Hypoglossal foramen number	One	Two or more						Preglenoid process	Absent	Present
Inferior petrosal sinus	Between petrosal, basisphenoid, and basioccipital	Endocranial														Deep groove for tendon of flexor fibularis	Absent	Present														Proximal halves of 3rd and 4th metacarpals	Separate	Contact one another		Radius articulation with distal humerus	Single fossa	Two fossae
Trochleation of central tibial facet of astragalus	Shallow, poorly grooved	Moderately to deeply grooved																														Ectal post calcaneoastragalar facet longest dimension	Posteromedial to anterolateral	Straight		Paraxony of manus	Absent	Present
Mediolateral concavity of cuboid facet	Concave	Flat																														Deep groove for tendon of flexor fibularis	Absent	Present		Lateral astragalar facet on calcaneus position	Close to tip of tuber calcis	Aligned with sustentacular facet
Dorsal astragalar foramen	Present	Absent																																		Ventral edge of distal phalanges	Concave	Flat
																																				Cuboid shape	Short	Elongate
																																				Ungual cross sectional shape	Mediolaterally compressed	Dorsoventrally compressed
[truncated: 7 more columns]

## Sheet: CF
Placentalia	Ancestral state	Derived state		Simpsonotus & Arctostylopids	Ancestral state	Derived state		Atlantogenata	Ancestral state	Derived state		Laurasiatheria	Ancestral state	Derived state		Apheliscids base of Scrotifera	Ancestral state	Derived state		Phenacodontidae/Perissodactyla	Ancestral state	Derived state		Phenacodontidae/Hyracotherium	Ancestral state	Derived state		Periptychidae/Pantodonta	Ancestral state	Derived state		Chiroptera/Mesonychia	Ancestral state	Derived state		Euungulata	Ancestral state	Derived state		Hyopsodontidae/Artiodactyla	Ancestral state	Derived state		Arctocyonidae/Carnivora/Creodonta	Ancestral state	Derived state		Creodonta/Carnivora	Ancestral state
M2 length:width	0.693	0.714–0.729		% M2 width taken by conular region	0.476–0.486	0.448		Distal femoral width:length	0.895–1.182	1.386		m2 talonid width:trigonid width	0.934–0.941	0.967–1		% M2 taken by stylar region	0.238–0.259	0.234–0.235		% M2 width taken by stylar region	0.234–0.235	0.248–0.281		Angle of coronoid process to tooth row	1.972	1.92		M2 metacone:paracone height	0.920–0.923	0.885		M3 length:M2 length	0.770–0.782	0.488–0.669		M2 protocone:paracone height	0.852–0.929	0.947–0.969		M2 length:width	0.714–0.752	0.757–0.784		Area of P4:M1	0.802–0.834	0.842		% M2 width taken by stylar region	0.247–0.248
M3 length:M2 length	0.736	0.754–0.782		M3 width:M2 width	0.812–0.837	0.874		IC diastema	Present	Absent		Tall trenchant premolar position	Absent	P4		Paraconid–protoconid–metaconid angle	0.663–0.698	0.733		% skull anterior to orbit	0.471–0.473	0.516		P4 morphology	Premolariform	Semimolariform		M3 width:M2 width	0.837	0.842		Lower posterior incisors procumbent	Present	Absent		Trigonid distal wall angle from vertical	1.885–1.920	2.182–2.251		% M2 width taken by conular region	0.426–0.440	0.446–0.458		% M2 width taken by stylar region	0.234–0.235	0.247–0.248		Paraconid–protoconid–metaconid angle	0.75
I1:I2 height	Subequal	I1 longer than I2		Tall trenchant premolar	P4	P3		Upper incisors	Three/two anterior	One anterior		P4 protocone	Approaches paracone in height	Smaller than paracone		m2 protoconid:paraconid height	1.306–1.408	1.287–1.3		Pars cochlearis length:skull length	0.095–0.098	0.082		P4 morphology	Semimolariform	Submolariform		M3 length:M2 length	0.782	0.792–0.874		P3 protocone	Small bulge	Absent		m2 trigonid length:talonid length	1.041–1.082	0.994–1.036		P1 roots	Single	Double		M2 protocone:paracone length	1.136–1.143	1.230–1.297		m2 talonid:trigonid width	0.921–0.970
P3 Para/Metastyle	Well developed	Absent		P4 protocone	Smaller than paracone	Approaches paracone in height		M2 preparaconule crista	Present	Absent		Para/metastylar lobes sizes	Subequal	Parastylar larger		I1:I2 height	I1 longer than I2	Subequal		Preparacingulum continuousness	Continuous	Interrupted		Stylar cusp C (mesostyle)	Absent	Present		m2 trigonid:talonid height	1.377	1.448		Parastylar lobe width	20% or less	20–30%		Preparacrista	Present	Absent		P4 para/metastylar lobes	Present	Absent		M3:M2 width	0.812–0.837	0.758–0.811		m2 width:m2 length	0.756
Molar cusp form	Sharp and gracile	Inflated and robust		Protoconid position	In line with metaconid	Anterolateral to metaconid		Ectocingula	Present	Absent		M2 premetaconule crista	Absent	Present		Distal deltopectoral crest shape	Broad	Sharp		Postprotocrista contact with metacone	Extends to distal surface	Extends to mid-lingual surface		M2 preparaconule crista	Present	Absent		M2 metastyle position	Distal to metacone	Distobuccal to metacone		Postprotocrista contact with metacone	Extends to mid-lingual surface	Extends to distal surface		Paraconid	Distinctive	Vestigial or absent		Labial extent of postcingulum on upper molars	Labially reaches metaconule	Extends to labial margin		M3:M2 length	0.770–0.782	0.642–0.689		P4 protocone	Smaller than paracone
Lingual margin of crown	V-shaped	U-shaped		Mesiobuccal cingular cusp f	Absent	Present		Paraconule	Present	Absent		Position of re-entrant grooves, where present	Proximal	Distal						M2 postmetaconule crista to postcingulum	Contact buccal to metacone	No contact between postmetaconule crista and postcingulum		M2 premetaconule crista	Present	Absent		Mesiobuccal cingular cusp f	Absent	Present		Hypocone on postcingulum	Present	Absent		Shape of radial head	Ovoid, ulnar facet curved	Ovoid, ulnar facet flat		m2 entocristid aligning with postmetacristid	Aligns with postmetacristid	Does not align with postmetacristid		Frontal:parietal length	0.560–0.792	0.521		Molar cusp form	Inflated/robust
Separation of m1 hypoconid and hypoconulid	Appressed	Well separated		Position of re-entrant grooves, where present	Distal	Proximal		Metaconule	Present	Absent		Lower jaw angle shape	Tapers, base wider than tip	Rounded, base as wide as tip						m3 hypoconulid development	Enlarged	Unenlarged relative to m1 and m2 hypoconulids		M2 postmetaconule crista	Present	Absent						Metalophid formation on anterior aspect of lower teeth between protoconid and metaconid	Present, moderately developed	Absent		Tuber calcis robustness	Short and robust	Elongate and gracile		Labial postcingulid	Absent	Present		P3 Protocone	Small bulge	Absent		Parastylar lobe width	20% or less
Depth of olecranon fossa	Shallow	Deep		Posterior shelf of masseteric fossa	Absent	Present		M2 protocone lingual face angle	Lingual face sloping	Lingual face vertical		Lateral margin of paracanine fossa	Formed by maxilla and premaxilla	Formed by maxilla						Posterior edge of anterior zygomatic root	Aligned with last molar	With anterior molars		Metalophid formation on anterior aspect of lower teeth between protoconid and metaconid	Present, moderately developed	Present, strongly developed						Hypoconulid size	Well developed	Reduced						Premaxilla posterodorsal process posterior extent	Present, only anterior to canine	Extends beyond canine, not as far as frontal		p4 morphology	Semimolariform	Premolariform		M2 parastylar region	Short preparacrista/adjoined parastyle
Iliopubic emninence	Absent	Well developed						Precingulum on upper molars	Present	Absent		Palatal vacuities	Absent	Present						Sphenorbital fissure confluent with foramen rotundum	Present	Absent										Entoconid	Subequal to larger than hypoconid and or hypoconulid	Absent						Palatine reaches infraorbital canal	Absent	Present		M1 parastylar hook and cusp	Absent	Present		M1 metastyle position	Distal to metacone
								Postcingulum on upper molars	Present	Absent		Orbitosphenoid	Expanded anteriorly	Expanded dorsally																		Supraorbital process	Absent, no projection laterally from sagittal plane	Present, elongate and tabular						Posteroventral keel on axis	Absent	Present		Postprotocrista contact with metacone	Extends to distal surface	Extends to mid lingual surface		Paracristid carnassial notch	Absent
								M2 postmetaconule crista	Present	Absent		Foramen ovale position relative to glenoid fossa	Anterior to glenoid fossa	Medial to glenoid fossa																		Nasal	Wider posteriorly, narrower anteriorly	Sides subparallel to wider anteriorly										Lower jaw angle shape	Rounded, base as wide as tip	Tapers, base wider than tip		Hypocone on postcingulum	Present
								m2 protocristid strength	Weak, trigonid notch between protoconid and metaconid is deep	Strong, forming well-developed, elevated transverse shearing crest		Cavum epiptericum	Floored by petrosal	Open as piriform fenestra																														Condyle position to tooth row	Same level or slightly above	Above by more than a molar length		Paraconid separation from metaconid	Paraconid appressed to metaconid, well separated apically by a notch
								m2 hypoconid	Absent	Present		Tympanic process or medial section of the caudal tympanic process of petrosal	Absent/present but short	Present and long, posteriorly developed, contacting the tympanohyal and enclosing the facial nerve																														Paroccipital process orientation	Slanted towards back of promontorium	Absent		Separation of m1 hypoconid and hypoconulid apices	Well separated, hypocristid elongate
								Coronoid crest	Present and laterally flaring	Absent		Promontorium shape	Globose	Flat																														Jugular foramen and inferior petrosal sinus confluence	Separate	Confluent		Shape of hypoconulid of last molar	Posteriorly procumbent
								Lower jaw angle direction	Posteroventrally directed	Posteriorly directed		Tensor tympani fossa	Shallow	Circular pit																														Foramen magnum diameter:basicranial width at EAM	Large, maximum dorsoventral diameter <28% the basicranial width at the EAM	Intermediate, between 24 and 15% width at the EAM		Premaxilla posterodorsal process posterior extent	Present only anterior to canine
								Palatal expansion to last molar	Posterior to last molar	Even with last molar		Hypotympanic sinus	Present	Absent																														Lesser tubercle size	Small	Large and expanded medially		Ectopterygoid process	Long crest
								Articular facet on glenoid process	Absent	Present		Tympanic process	Absent	Inflated into bulla wall																														Brachioradalis crest on distal radius	Absent	Strong		Length of mastoid process of petrosal	Ventral portion short
								Postglenoid foramen composition	Within squamosal	Behind squamosal		Edge of the external auditory meatus	Dorsal edge flat in lateral view	Edge bowed dorsally																														Radius articulation with carpals	Two fossae	Single fossa
								Epitympanic recess contribution of squamosal to lateral wall	Extensive contribution	No squamosal contribution		Depth of trochlear groove	Absent or shallow	Moderately deep U-shaped
								Ectotympanic shape	Ring-like	Expanded, contributing to bullar floor		Calcaneal facet for fibula	Absent	Present
								Length of mastoid process of petrosal	Ventral portion short	Ventral portion absent
								Foramen magnum diameter:basicranial width at external auditory meatus	Large, maximum dorsoventral diameter <28% the basicranial width at the EAM	Intermediate, between 24 and 15% width at the EAM
								Thoracic vertebrae	14 or fewer	15 or more
								Shape of radial head	Ovoid, ulnar facet curved	Ovoid, ulnar facet flat
								Astragalar neck	Present long	Present
[truncated: 13 more columns]

## Sheet: CP
Placentalia	Ancestral state	Derived state		Prodiacodon + Arctostylopids	Ancestral state	Derived state		Atlantogenata	Ancestral state	Derived state		Laurasiatheria	Ancestral state	Derived state		Apheliscids base of Scrotifera	Ancestral state	Derived state		Phenacodontidae/Perissodactyla	Ancestral state	Derived state		Periptychidae/Pantodonta	Ancestral state	Derived state		Chiroptera/Ferae	Ancestral state	Derived state		Euungulata	Ancestral state	Derived state		Hyopsodontidae/Artiodactyla	Ancestral state	Derived state		Triisodontidae/Mesonychia/Carnivora	Ancestral state	Derived state		Mesonychia/Carnivora	Ancestral state	Derived state		Zhelestidae	Ancestral state
M3 length:M2 length	0.736	0.746–0.754		Area of P4:M1	0.781–0.810	0.766–0.776		Ectocingula on upper molars	Present	Absent		Talonid width:trigonid width	0.945–1.004	1.032–1.034		% M2 width taken by stylar region	0.258–0.259	0.230–0.234		Area P4:M1	0.750–0.810	0.651		M2 length:width	0.733–0.752	0.684–0.717		First metatarsal:third metatarsal length	0.544–0.725	0.747–0.836		Protocone:paracone height	0.861–0.929	0.947–0.969		M2 length:width	0.733–0.752	0.784–0.805		M3:M2 width	0.828–0.842	0.811		% M2 width taken by conular region	0.476–0.5	0.511–0.546		Angle formed by paracristid and protocristid in radians	0.611–0.663
Trigonid height:talonid height	1.482–1.716	1.309–1.431		P3 metacone	Absent/Swelling	Large		M2 paraconule	Present	Absent		Position of re-entrant grooves, where present	Proximal	Distal		I1:I2 height	I1 longer than I2	Subequal		% M2 width taken by conular region	0.440–0.446	0.405		M3:M2 length	0.737–0.754	0.782–0.874		Fifth metatarsal:third metatarsal length	0.507–0.860	0.917–0.919		Trigonid distal wall angle from vertical	1.920–1.937	2.182–2.251		M3:M2 length	0.737–0.754	0.891		Trigonid distal wall angle from vertical	1.920–1.937	1.833–1.902		M3:M2 width	0.811	0.586		m2 protoconid height:paraconid height	1.383–1.398
I1:I2 height	Subequal	I1 longer than I2		M2 labiolingual position of protocone, as percentage of width from lingual edge	Moderate shift: 21–30%	No shift: 10–20%		M2 metaconule	Present	Absent		Orbitosphenoid	Expanded dorsally	Not expanded dorsally		P3 protocone	Small bulge	Absent		Trigonid:talonid length	1–1.036	0.994–0.995		Talonid:trigonid width	0.954–0.965	0.952		Upper canine	Small	Large		Trigonid:talonid length	1.100–1.153	1–1.036		Tall trenchant premolar position	P3	Absent		Talonid:trigonid width	0.954–0.965	0.923–0.924		M3:M2 length	0.737–0.754	0.642–0.689		m2 trigonic height:paraconid height	1.776–1.808
P3 para/metastyle development	Well developed	Absent		Position of paraconid	Lingual, immediately mesial or mesiobuccal to metaconid	Medial, mesial to protocristid		M2 protocone lingual face angle	Lingual face sloping	Lingual face vertical		Foramen ovale position relative to glenoid fossa	Anterior to glenoid fossa	Medial to glenoid fossa		m2 paracristid flatness	Salient, paracristid erect and crestiform	Flattened, paracristid forms a blunt shelf		Talonid:trigonid width	1.032-1.034	0.984		m3:m2 area	0.747–0.847	0.908–0.909		Lower canine size	Small	Large		P4 protocone	Smaller than paracone	Approaches paracone in height		P1 roots	Single	Double		m2 width:length	0.788–0.810	0.696–0.699		Trigonid:talonid width	0.923–0.924	0.871–0.902		m2 paraconid separate from metaconid	Well separated
p4 anterolingual cingulid	Present	absent						Precingulum on upper molars	Present	Absent		Posterior opening of alisphenoid canal	Separated from foramen ovale	In common depression with foramen ovale		Teres tubercle	Prominent and crest-like	Small and indistinct		P4 morphology	Premolariform	Semimolariform		Para/metastylar lobe sizes	Parastylar larger	Metastylar larger/equal		p4 morphology	Semimolariform	Premolariform		M2 preparacrista	Present	Absent		M2 postmetacrista	Present	Absent		Tall trenchant premolar position	P3	P4		m2 width:length	0.696–0.699	0.611–0.642		m2 protoconid position with respect to metaconid	Anterolateral
Molar cusp form	Sharp and gracile	Inflated and robust						Postcingulum on upper molars	Present	Absent		Cavum epiptericum	Petrosal and alisphenoid	Open as piriform fenestra		Distal deltopectoral crest shape	Broad	Sharp		P4 entocingulum	Present	Absent		p3 metaconid	Absent	Separate		Posteriormost mental foramen	Below ultimate premolar	Below penultimate premolar		Paraconid	Distinctive	Vestigial or absent		Labial extent of postcingulum on upper molars	Labially reaches metaconule	Extends to labial margin		P4 entocingulum	Absent	Present		P4 precingulum	Present	Absent		Hypoconulid position	Posteromedial
Protocristid orientation	Oblique	Transverse						m2 protocristid strength	Weak, trigonid notch between protoconid and metaconid is deep	Strong, forming well-developed, elevated transverse shearing crest		Hypotympanic sinus	Present	Absent		Articular surface of femoral head	Extended posterolaterally	Limited to sphere of femoral head		p4 morphology	Semimolariform	Submolariform		M2 paraconule position	Midway or closer to paracone	Closer to protocone		Coronoid facet	Absent	Present		Mesiobuccal cingular cusp f	Absent	Present		m2 entocristid aligning with postmetacristid	Aligns with postmetacristid	Does not align with postmetacristid		M2 stylar cusp E position relative to D	Distal	Lingual		p1-p2 diastema	Absent	Present
Labial edge of lower molars	Edge straight	Emarginated between protoconid and hypoconid						m2 hypoconid	Absent	Present		Tympanic process	Absent	Inflated into bulla wall						Stylar cusp C (mesostyle)	Absent	Present		Hypolophid	Absent	Present		Facial process of lacrimal	Small rectangular or crescentic	Large triangular and pointed anteriorly		Cingular shelf on cingular cusp	Absent	Present		Labial postcingulid	Absent	Present		M2 protocone lingual face angle	Lingual face sloping	Lingual face vertical		Parastylar lobe width	20% or less	More than 20%
Shape of m3 hypoconulid	Tall and recurved	Short and erect						Astragalar neck	Present, long	Present		Edge of the external auditory meatus	Dorsal edge flat in lateral view	Edge bowed dorsally						M2 preparaconule crista	Present	Absent		Posterior edge of anterior zygomatic root	Aligned with last molar	With anterior molars		Postpalatine torus	Present	Absent		Shape of radial head	Ovoid, ulnar facet curved	Ovoid, ulnar facet flat		Palatine reaches infraorbital canal	Absent	Present		Metastyle present on M3	Absent	Present		M2 paracristid carnassial notch	Absent	Present
Palate	Vaulted	Flat										Calcaneal facet for fibula	Absent	Present						M2 postmetaconule crista	Present	Absent		Postorbital process	Absent	Present, weak		Zygomatic process of jugal	Directed posteriorly	Directed posterolaterally		Posterior extension of trochlear articular surface	Medial ridge extends	Entire trochlea extends						Labial mandibular foramen	Absent	Present		Hypocone on postcingulum	Present	Absent
Zygomatic process of jugal	Posterolateral	Posterior																		Metalophid formation on anterior aspect of lower teeth between protoconid and metaconid	Present, moderately developed	Present, strongly developed						Lacrimal contributes to maxillary foramen	Absent	Present		Tuber calcis robustness	Short and robust	Elongate and gracile						Angular process to condylar process	Level with or posterior to	Anterior		Hypoconulid of m3	Present	Absent
Depth of olecranon fossa	Shallow	Deep																										Orbitotemporal canal	Present	Absent										Mandibular symphysis	Tapered	Deep		Lateral astragalar facet on calcaneus position	Close to tip of tuber calcis	Aligned with sustentacular facet
Iliopubic emninence	Absent	Well developed																										Inferior petrosal sinus composition	Endocranial	Petrosal, basisphenoid and basioccipital										Elongation of face	Intermediate	Short
																												Mastoid foramen number	One	None										Foramen ovale position relative to glenoid fossa	Medial to glenoid fossa	Anterior to glenoid fossa
																												Mastoid exposure orientation	Occipital	Lateral										Preglenoid process	Absent	Present
																												Sacral vertebrae	Four	Three										Position of calcaneal plantar tubercle	At distal margin of calcaneum	Proximal to distal margin
																												Suprascapular incisure	Present	Absent
																												Distal articular surface of radius	Flat and splitting into distinct but coplanar scaphoid and lunate fossae	With a single shallowly concave fossa
																												Astragalar neck	Present, long	Present
[truncated: 4 more columns]

## Sheet: DM
Placentalia	Ancestral state	Derived state		Pleuraspidotheriidae + Arctostylopids	Ancestral state	Derived state		Atlantogenata	Ancestral state	Derived state		Laurasiatheria	Ancestral state	Derived state		Apheliscids base of Scrotifera	Ancestral state	Derived state		Phenacodontidae/Perissodactyla	Ancestral state	Derived state		Periptychidae/Pantodonta	Ancestral state	Derived state		Chiroptera/Artiodactyla	Ancestral state	Derived state		Artiodactyla/Mesonychia	Ancestral state	Derived state		Simpsonotus/Artiodactyla	Ancestral state	Derived state		Arctocyonidae/Creodonta/Carnivora	Ancestral state	Derived state		Creodonta/Carnivora	Ancestral state	Derived state		Zhelestidae	Ancestral state
Upper canine	Large	Small		p4 shape	Anteroposteriorly short but tall	Long and low		M2 metacone:paracone height	Metacone equal or larger	Metacone less than 80% size		P4 protocone	Approaches paracone in height	Smaller than paracone		% M2 width taken by stylar region	Between 25% and 50%	Over 50%		Lower canine morphology	Incisiform/premolariform	Caniniform		Talonid:trigonid width	Subequal or talonid wider	Talonid narrower, more than 60%		% M2 width taken by stylar region	Less than 25%	More than 25%, less than 50%		Separation between occipital condyles:basioccipital width	>74% of maximum basioccipital width	30–50% of basioccipital width		Protocone:paracone height	Protocone larger or equal	Protocone 75–99% paracone		Separation between occipital condyles:basioccipital width	>74% of basioccipital width	50–74% basioccipital width		M2 protocone length	Mesiodistally broad, lingual margin of crown U-shaped	Mesiodistally compressed, lingual margin of crown V-shaped		Ultimate lower premolar metaconid	Absent
Lower canine size	Large	Small		M2 centrocrista height	Low	Elevated to similar level as paracone and metacone		P4 postcingulum position	Lower than protocone	Forms hypoconal shelf		P4 metacone	Large	Swelling		I1:I2 height	I1 longer than I2	Subequal		Stylar cusp C (mesostyle)	Absent	Present		P3 protocone	Absent	Small lingual bulge		m2 width:length	>60% length	34–60% length		Reduction of first metatarsal	>50% length of third	Absent		P3 protocone	Absent	Small lingual bulge		M2 meta/parastylar labial extent	Parastylar more labial	Subequal		Mesiolingual vertical crest of paraconid	Rounded	Forming a keel		m2 paraconid separate from metaconid	Well separated
P3 protocone	Small bulge	Absent		M2 paraconule	Present	Absent		Presence of metastylar and parastylar lobes on molars	Present	Absent		M2 preparacrista	Absent	Present		m2 paracristid flatness	Salient, paracristid erect and crestiform	Flattened, paracristid forms a blunt shelf		M2 preparaconule crista	Present	Absent		M2 paraconule position	Midway or closer to paracone	Closer to protocone		Metacarpal:radial length	Less than 50%	More than 50%		P3 metacone	Absent	Swelling		P4 protocone	Smaller than paracone	Approaches paracone in height		Entoconid	Subequal to larger than hypoconid and or hypoconulid	Smaller than hypoconid or hypoconulid		Labial edge of lower molars	Edge straight	Edge emarginated between protoconid and hypoconid		m2 protoconid position with respect to metaconid	Anterolateral
Molar cusp form	Sharp and gracile	Inflated and robust		Position of paraconid	Lingual, immediately mesial or mesiobuccal to metaconid	Medial, mesial to protocristid		Ectocingula on upper molars	Present	Absent		Position of re-entrant grooves, where present	Proximal	Distal		Teres tubercle	Prominent and crestlike	Small and indistinct		M2 postvallum wear	Extends to metacone	Absent		Groove connects maxillary and sphenopalatine foramina	Absent	Present		c–p diastema	Absent	Present		M1 metastyle position relative to metacone	Distobuccal	Distal		Molar cusp form	Inflated and robust	Crest-like		Foramen magnum diameter:basicranial width at external auditory meatus	Large, maximum dorsoventral diameter <28% the basicranial width at the external auditory meatus	Intermediate, between 24 and 15% width at the external auditory meatus		Labial mandibular foramen	Absent	Present		Hypoconulid position	Posteromedial
Stylar cusp E	Absent	Present		m2 protocristid strength	Weak, trigonid notch between protoconid and metaconid is deep	Strong, forming well-developed, elevated transverse shearing crest		M2 paracone and metacone bases	Separate	Adjoined		Lateral margin of paracanine fossa	Formed by maxilla and premaxilla	Formed by maxilla		Distal deltopectoral crest shape	Broad	Sharp		M2 postmetaconule crista	Present	Absent		Sphenorbital fissure confluent with foramen rotundum	Present	Absent		M2 postprotocrista contact with cristid obliqua	Absent	Present		Re-entrant grooves	Absent	Present		Width of postcingulum	Narrow	Expanded		Brachioradalis crest on distal radius	Absent	Strong		Premaxilla posterodorsal process posterior extent	Present, only anterior to canine	Extends beyond canine, not as far as frontal		m1 metaconid size	Smaller than protoconid
Preprotocrista labial extent	Extends beyond paracone	Does not extend beyond paracone						M2 centrocrista height	Low	Elevated to similar level as paracone and metacone		Elongation of face	Short	Long						Metalophid formation on anterior aspect of lower teeth between protoconid and metaconid	Absent	Present, strongly developed		Posterior opening of alisphenoid canal	In common depression with foramen ovale	Separated from foramen ovale		M3 postprotocrista contact with cristid obliqua	Absent	Present		Alisphenoid canal	Present	Absent		Paracristid	Notched	Continuous curve		Radius articulation with carpals	Two fossae	Single fossa		Frontoparietal suture	Transverse	With anterior process		Mandibular ramus thickness	Same thickness throughout
Postvallum wear	Does not extend labially past metacristid	Absent						M2 postprotocrista	Present	Absent		Orbitosphenoid	Expanded dorsally	Not expanded dorsally										Basisphenoid tympanic process	Absent	Present, contributing to anteromedial bulla		Supraorbital process	Absent, no projection laterally from sagittal plane	Present, elongate and tabular		Preglenoid process	Absent	Present		m2 hypoconulid shape	Hypoconulid relatively conical, separated from hypoconid by notches or inflections	Hypoconulid crestiform, forming a low, smooth border to the distal margin of the talonid		Astragalar medial plantar tubercle	Vestigial or absent	Protruding		Ectopterygoid process	Long crest	Small process
Cingular shelf on cingular cusp	Present	Absent						Postcingulum on upper molars	Present	Absent		Foramen ovale position relative to glenoid fossa	Anterior to glenoid fossa	Medial to glenoid fossa										Deep groove for internal carotid on anterior pole	Absent	Present		Premaxillary maxillary suture on palate	Wedge shaped pointing posteriorly	Wedge shaped pointing anteriorly		Hypoglossal foramen number	One	Two or more		Position of re-entrant grooves, where present	Distal	Proximal		Calcaneal anterior peroneal tubercle position	At anterior edge, but not protruding	At a distance from anterior edge		Posterior opening of alisphenoid canal	Separated from foramen ovale	In common depression with foramen ovale
Shape of m3 hypoconulid	Tall and recurved	Short and erect						m2 protocristid strength	Weak, trigonid notch between protoconid and metaconid is deep	Strong, forming well-developed, elevated transverse shearing crest		Posterior opening of alisphenoid canal	Separated from foramen ovale	In common depression with foramen ovale										Perbullar carotid canal for medial course	Absent	Present		Palatal vacuities	Absent	Present		Radius articulation with distal humerus	Single fossa	Two fossae		Posterior shelf of masseteric fossa	Absent	Present
								m2 hypoconid	Absent	Present		Postglenoid foramen size	Similar in size to fenestra vestibuli	Large										Tympanic process	Inflated into bulla wall	Present, low		Tympanic process or medial section of the caudal tympanic process of petrosal	Present and long, posteriorly developed, contacting the tympanohyal and enclosing the facial nerve	Present but short		Paraxony of manus	Absent	Present		Mandibular symphysis posterior extent	p2	p1 or more anterior
								Calcaneal facet for fibula	Absent	Present		Cavum epiptericum	Petrosal and alisphenoid	Open as piriform fenestra										Dorsal margin of foramen magnum	By exoccipitals and supraoccipital	Formed by exoccipitals		Tegmen tympani width	Uniform	Anterior end expanded		Ventral edge of distal phalanges	Concave	Flat		Posttympanic crest of squamosal	Absent	Present
												Hypotympanic sinus	Present	Absent										Proximal end of 5th metacarpal	In line with shaft, not expanded	Expanded laterally		Posteroventral keel on axis	Absent	Present		Cuboid shape	Short	Elongate
												Tympanic process	Absent	Inflated into bulla wall										Pectineal tubercle	Absent or vestigial	Distinct		Radial fossa size	Larger and deeper, well defined margins	Small and shallow, margins poorly defined		Ungual cross sectional shape	Mediolaterally compressed	Dorsoventrally compressed
												Calcaneal facet for fibula	Absent	Present										Size of lesser trochanter of femur	Small	Large
																								Trochleation of central tibial facet	Trochlea moderately to deeply grooved	Shallow and poorly grooved
																								Shape of sustentacular facet	Rectangular and wide	Oval and medial
																								Posterior extension of trochlear articular surface	Entire trochlea extends	Medial ridge extends
																								Orientation of long axis of navicular facet	Oblique to or parallel to transverse axis of trochlea	Perpendicular to transverse axis of trochlea
[truncated: 10 more columns]

## Sheet: DF
Placentalia	Ancestral state	Derived state		Glires + Arctostylopids	Ancestral state	Derived state		Atlantogenata	Ancestral state	Derived state		Laurasiatheria	Ancestral state	Derived state		Apheliscids base of Scrotifera	Ancestral state	Derived state		Phenacodontidae/Perissodactyla	Ancestral state	Derived state		Periptychidae/Pantodonta	Ancestral state	Derived state		Chiroptera/Ferae	Ancestral state	Derived state		Euungulata	Ancestral state	Derived state		Hyopsodontidae/Artiodactyla	Ancestral state	Derived state		Triisodontidae/Mesonychia/Carnivora	Ancestral state	Derived state		Mesonychia/Carnivora	Ancestral state	Derived state		Zhelestidae	Ancestral state
I1:I2 height	Subequal	I1 longer than I2		P4 morphology	Premolariform	Semimolariform		I–C diastema	Present	Absent		P4 protocone	Approaches paracone height	Smaller than paracone		Astragalus angle between medial and lateral tibial facets	Less than 1.571 radians	Between 1.571 and 3.141 radians		M2 metacone:paracone height	Metacone equal or larger	Metacone 80-99% of paracone		Tall trenchant premolar position	P3	Absent		Upper canine	Small	Large		Distal femoral width:length	1.1–0.9 (subequal)	Less than 0.9 (longer than wide)		Trigonid:talonid length	Trigonid between 1 and 2 times length of talonid	Trigonid shorter than talonid		Tall trenchant premolar position	P3	P4		P4 precingulum	Present	Absent		Ultimate lower premolar metaconid	Absent
P3 para/metastylar lobes presence	Well developed	Absent		p3 metaconid	Absent	Separate		M2 preparaconule crista	Present	Absent		Labial edge of lower molars	Edge straight	Edge emarginated between protoconid and hypoconid		I1:I2 height	I1 longer than I2	Subequal		P4 entocingulum	Present	Absent		Para/metastylar lobe sizes	Parastylar larger	Metastylar larger		Lower canine size	Small	Large		P4 protocone	Smaller than paracone	Approaches height of paracone		Tall trenchant premolar position	P3	Absent		P4 entocingulum	Absent	Present		p1 p2 diastema	Absent	Present		m2 paraconid separate from metaconid	Well separated
Molar cusp form	Sharp and gracile	Inflated and robust		Number of mental foramina	Two or more	One		Ectocingula on upper molars	Present	Absent		Position of re-entrant grooves, where present	Proximal	Distal		I1 shape	Anteroposteriorly compressed	Conical		Stylar cusp C (mesostyle)	Absent	Present		p3 morphology	Premolariform	Semimolariform		M2 premetaconule crista	Present	Absent		M2 preparacrista	Present	Absent		P1 roots	Single	Double		M2 labiolingual position of protocone, as percentage of width from lingual edge	Moderate shift: 21–30%	No shift: 10–20%		M2 parastylar lobe width	20% or less	more than 30%		m2 protoconid position with respect to metaconid	Anterolateral
M2 protocone length	V-shaped	U-shaped		Space between ultimate molar and coronoid process	Present	Absent		M2 paraconule	Present	Absent		Orbitosphenoid	Expanded dorsally	Not expanded dorsally		M2 labiolingual position of protocone, as percentage of width from lingual edge	No shift: 10–20%	Moderate shift: 21–30%		M2 preparaconule crista	Present	Absent		p3 metaconid	Absent	Separate		M3 postprotocrista contact with cristid obliqua	Absent	Present		Paraconid	Distinctive	Vestigial or absent		M2 postmetacrista	Present	Absent		M2 protocone lingual face angle	Lingual face sloping	Lingual face vertical		M2 paracristid carnassial notch	Absent	Present		Hypoconulid position	Posteromedial
Labial extent of postcingulum on upper molars	Reaches metaconule	Both does not, and extends to labial margin		Ventral border of masseteric fossa	Absent	Present as well defined crest less than half the height of the body		M2 metaconule	Present	Absent		Foramen ovale position relative to glenoid fossa	Anterior to glenoid fossa	Medial to glenoid fossa		m2 paracristid flatness	Salient, paracristid erect and crestiform	Flattened, paracristid forms a blunt shelf		M2 premetaconule crista	Present	Absent		M3 postprotocrista contact with cristid obliqua	Present	Absent		Posteriormost mental foramen	Below ultimate premolar	Below penultimate premolar		Cingular shelf on cingular cusp	Absent	Present		Labial extent of postcingulum on upper molars	Labially reaches metaconule	Extends to labial margin		Metastyle present on M3	Absent	Present		Hypocone on postcingulum	Present	Absent		m1 metaconid size	Smaller than protoconid
m3 hypoconulid development	Enlarged	Not enlarged relative to m1 and m2 hypoconulids		Deep concavity between condyloid and condylar processes	Present	Absent		M2 protocone lingual face angle	Lingual face sloping	Lingual face vertical		Posterior opening of alisphenoid canal	Separated from foramen ovale	In common depression with foramen ovale		Teres tubercle	Prominent and crest-like	Small and indistinct		M2 postmetaconule crista	Present	Absent		M2 paraconule position	Midway or closer to paracone	Closer to protocone		Coronoid facet	Absent	Present		Shape of radial head	Ovoid, ulnar facet curved	Ovoid, ulnar facet flat		m2 entocristid aligning with postmetacristid	Aligns with postmetacristid	Does not align with postmetacristid		Angular process to condylar process	Level with or posterior to	Anterior		Separation of m1 hypoconid and hypoconulid apices	Well separated, hypocristid elongate	Appressed, hypocristid short		Mandibular ramus thickness	Same thickness throughout
Separation of m1 mypoconid and hypoconulid	Appressed	Well separated		Sustentacular facet curvature	Axis of curvature subparallel to long axis	Axis of curvature perpendicular to long axis		Precingulum on upper molars	Present	Absent		Cavum epiptericum	Petrosal and alisphenoid	Open as piriform fenestra		Distal deltopectoral crest shape	Broad	Sharp		Metalophid formation on anterior aspect of lower teeth between protoconid and metaconid	Absent	Present, strongly developed		Hypolophid	Absent	Present		Facial process of lacrimal	Small rectangular or crescentic	Large triangular and pointed anteriorly		Posterior extension of trochlear articular surface	Medial ridge extends	Entire trochlea extends		Condyloid crest	Present	Absent		Mandibular symphysis	Tapered	Deep		Labial edge of lower molars	Edge emarginated between protoconid and hypoconid	Edge straight
Depth of olecranon fossa	Shallow	Deep		Tuber calcis robustness	Short and robust	Elongate and gracile		Postcingulum on upper molars	Present	Absent		Hypotympanic sinus	Present	Absent		Articular surface of femoral head	Extended posterolaterally	Limited to sphere of femoral head						Posterior edge of anterior zygomatic root	Aligned with last molar	With anterior molars		Postpalatine torus	Present	Absent		Tuber calcis robustness	Short and robust	Elongate and gracile		Palatine reaches infraorbital canal	Absent	Present		Foramen ovale position relative to glenoid fossa	Medial to glenoid fossa	Anterior to glenoid fossa		Hypoconulid of m3	Present	Absent
Iliopubic emninence	Absent	Well developed						M2 postmetaconule crista	Present	Absent		Tympanic process	Absent	Inflated into bulla wall										Postorbital process	Absent	Present weak		Lacrimal contributes to maxillary foramen	Absent	Present										Preglenoid process	Absent	Present		Lateral astragalar facet on calcaneus position	Close to tip of tuber calcis	Aligned with sustentacular facet
								m2 protocristid strength	Weak, trigonid notch between protoconid and metaconid is deep	Strong, forming well-developed, elevated transverse shearing crest		Edge of the external auditory meatus	Dorsal edge flat in lateral view	Edge bowed dorsally										Astragalar medial trochlear ridge	Present	Absent		Orbitotemporal canal	Present	Absent										Position of calcaneal plantar tubercle	At distal margin of calcaneum	Proximal to distal margin
								m2 hypoconid	Absent	Present		Calcaneal facet for fibula	Absent	Present														Inferior petrosal sinus composition	Endocranial	Petrosal, basisphenoid and basioccipital
								Coronoid crest	Present and laterally flaring	Absent																		Mastoid foramen number	One	None
								Palatal expansion to last molar	Even with last molar	Posterior to last molar																		Mastoid exposure orientation	Occipital	Lateral
								Postpalatine torus	Present	Absent																		Sacral vertebrae	Four	Three
								Orbitotemporal canal	Present	Absent																		Suprascapular incisure	Present	Absent
								Foramina for temporal rami	Present	Absent																		Distal articular surface of radius	Flat and splitting into distinct but coplanar scaphoid and lunate fossae	With a single shallowly concave fossa
								Postglenoid foramen composition	Within squamosal	Behind squamosal																		Astragalar neck	Present long	Present
								Tympanic process or medial section of the caudal tympanic process of petrosal	Absent	Present but short
								Epitympanic recess contribution of squamosal to lateral wall	Extensive contribution	No squamosal contribution
								Ectotympanic shape	Ring-like	Expanded, contributing to bullar floor
								Mastoid foramen number	One	None
								Length of mastoid process of petrosal	Ventral portion short	Ventral portion absent
								Foramen magnum diameter:basicranial width at EAM	Large, maximum dorsoventral diameter <28% the basicranial width at the EAM	Intermediate, between 24 and 15% width at the EAM
								Thoracic vertebrae	14 or fewer	15 or more
								Shape of radial head	Ovoid, ulnar facet curved	Ovoid, ulnar facet flat
								Astragalar neck	Present long	Present
[truncated: 7 more columns]

## Sheet: DP
Placentalia	Ancestral state	Derived state		Atlantogenata + Arctostylopids	Ancestral state	Derived state		Atlantogenata	Ancestral state	Derived state		Laurasiatheria	Ancestral state	Derived state		Apheliscids/Pleuraspidotheriidae	Ancestral state	Derived state		Apheliscids/Euungulata	Ancestral state	Derived state		Phenacodontidae/Perissodactyla	Ancestral state	Derived state		Periptychidae/Pantodonta	Ancestral state	Derived state		Chiroptera/Mesonychia	Ancestral state	Derived state		Euungulata	Ancestral state	Derived state		Hyopsodontidae/Artiodactyla	Ancestral state	Derived state		Arctocyonidae/Ferae	Ancestral state	Derived state		Creodonta/Pholidota/Carnivora	Ancestral state
% M2 width taken by stylar region	<25%	25%–50%		M2 length:width	length <75% of width	length between 75% and 100% width		M2 metacone labiolingual position relative to paracone	Approximately level	Lingual		P4 protocone	Similar to paracone in height	Smaller than paracone		P3 protocone	Small bulge	Absent		% M2 width taken by stylar region	25–50%	<25%		M2 metacone:paracone height	Metacone equal or larger than paracone	Metacone 80–99% paracone		Parastylar/metastylar lobe sizes	Parastylar larger	Metastylar larger		m2 width:length	Width >60% length	Width 34-60% length		M2 preparacrista	Present	Absent		Trigonid:talonid length	Trigonid larger, less than twice length	Talonid longer than trigonid		M2 postprotocrista contact with metacone	Distal surface of metacone	Lingual surface of metacone		Molar cusp form	Inflated and robust
Trigonid distal wall angle from vertical	<1.7 radians	>1.7 radians		M2 metacone:paracone height	metacone equal or larger than paracone	metacone 80–99% paracone		M2 paracone and metacone bases	Separate	Adjoined		p4 talonid cusps	One	Two		Paracristid	Notched	Continuous curve		Distal femoral width:depth	1.1–0.9 (subequal)	<0.9 (deeper than wide)		P4 entocingulum	Present	Absent		M2 paraconule position	Midway or closer to paracone	Closer to protocone		M2 parastylar lobe width	20% or less	20-30%		Paraconid	Distinctive	Vestigial or absent		P1 roots	Single	Double		Lower jaw angle shape	Rounded, base as wide as tip	Tapers, base wider than tip		Development of M2 parastylar region	Preparacrista short/parastyle joined
m3:m2 area	m3 subequal or larger	m2 larger		M2 protocone:paracone height	protocone equal or larger than paracone	protocone 75–99% paracone		M2 protocone lingual face angle	Lingual face sloping	Lingual face vertical		Position of re-entrant grooves, where present	Proximal	Distal		Hypoconulid size	Well developed	Reduced		Tall trenchant premolar position	Absent	Third premolar		Stylar cusp C (mesostyle)	Absent	Present		M2 protocone position to paracone	Transversely aligned with paracone	Between paracone and metacone		M2 postprotocrista contact with cristid obliqua	Absent	Present		Protoconid position	Anterolateral to metaconid	In line with metaconid		P4 para/metastylar lobe presence	Present	Absent		Maxillary jugal contact bifurcated	Absent	Present		M2 paracristid carnassial notch	Absent
Upper canine	Large	Small		Upper canine morphology	Caniniform	Incisiform/premolariform		Precingulum on upper molars	Present	Absent		Nasofrontal suture with medial process of frontals wedged between nasals	Present	Absent		Size of lesser trochanter of femur	Large	Small		P4 entocingulum	Absent	Present		M2 preparaconule crista	Present	Absent		Hypolophid	Absent	Present		Labial extent of postcingulum on upper molars	Labially reaches metaconule	Does not labially reach metaconule		Metalophid formation on anterior aspect of lower teeth between protoconid and metaconid	Present, moderately developed	Absent or strongly developed		M2 postmetaconule crista to postcingulum	No contact between postmetaconule crista and postcingulum	Contact buccal to metacone		Pterygopalatine crests	Absent	Present		m2 paracristid flatness	Flattened, paracristid forms a blunt shelf
Lower canine size	Large	Small		M2 metaconule	Present	Absent		Postcingulum on upper molars	Present	Absent		Premaxillary maxillary suture on palate	Transverse	Wedge-shaped		Relative sizes of scars on lesser trochanter	Dominated by quadratus femoris insertion	Quadratus femoris and pectineus scars subequal		p1–p2 diastema	Absent	Present		M2 postmetaconule crista	Present	Absent		Position of re-entrant grooves, where present	Distal	Proximal		Hypoconulid size	Well developed	Reduced		Shape of radial head	Ovoid, ulnar facet curved	Ovoid, ulnar facet flat		Labial extent of postcingulum on upper molars	Labially reaches metaconule	Extends to labial margin		Paroccipital process orientation	Slanted towards back of promontorium	Absent		Metalophid formation on anterior aspect of lower teeth between protoconid and metaconid	Absent
Development of M2 parastylar region	Preparacrista short/parastyle joined	Preparacrista long/parastyle separate		M2 postmetaconule crista to postcingulum	No contact between postmetaconule crista and postcingulum	Contact buccal to metacone		Protoconid position	Anterolateral to metaconid	In line with metaconid		Orbitosphenoid	Expanded dorsally	Not expanded dorsally		Cotylar fossa	Absent	Present		Labial edge of lower molars	Edge straight	Edge emarginated between protoconid and hypoconid		m1 metaconid size	Subequal to protoconid	Taller than protoconid		Posterior edge of anterior zygomatic root	Aligned with last molar	With anterior molars		Supraorbital process	Absent, no projection laterally from sagittal plane	Present, elongate and tabular		Tuber calcis robustness	Short and robust	Elongate and gracile		m2 entocristid aligning with postmetacristid	Aligns with postmetacristid	Does not align with postmetacristid		Jugular foramen and inferior petrosal sinus confluence	Separate	Confluent		Separation of m1 hypoconid and hypoconulid apices	Well separated, hypocristid elongate
Preprotocrista labial extent	Extends beyond paracone	Does not extend beyond paracone		m2 protocristid strength	Weak, trigonid notch between protoconid and metaconid is deep	Strong, forming well-developed, elevated transverse shearing crest		Metalophid formation on anterior aspect of lower teeth between protoconid and metaconid	Present, moderately developed	Absent		Foramen ovale position relative to glenoid fossa	Anterior to glenoid fossa	Medial to glenoid fossa		Posterior trochlear shelf of astragalus	Reduced	Strong		Postorbital process	Absent	Present prominent						Postorbital process	Absent	Present, weak		Tympanic process or medial section of the caudal tympanic process of petrosal	Present and long, posteriorly developed, contacting the tympanohyal and enclosing the facial nerve	Present but short						Labial postcingulid	Absent	Present		Edge of the external auditory meatus	Edge bowed dorsally	Dorsal edge flat in lateral view		Premaxilla posterodorsal process posterior extent	Present only anterior to canine
M3 metastyle	Present	Absent		Calcaneal width	Broad with sustentacular and ectal facets extending away from body	Narrow with sustentacular and ectal facets in line with long axis of body		Hypoconulid	Present	Absent		Posterior opening of alisphenoid canal	Separated from foramen ovale	In common depression with foramen ovale						Preglenoid process	Absent	Present						Posterior opening of alisphenoid canal	In common depression with foramen ovale	Separated from foramen ovale										Premaxilla posterodorsal process posterior extent	Present only anterior to canine	Extends beyond canine, not as far as frontal		Lesser tubercle size	Small	Large and expanded medially		Ectopterygoid process	Long crest
Metalophid formation on anterio between protoconid and metaconid	Absent	Moderately developed						Coronoid crest	Present and laterally flaring	Absent		Cavum epiptericum	Petrosal and alisphenoid	Open as piriform fenestra						Radius articulation with distal humerus	Single fossa	Two fossae						Dorsal expansion of ilium	Absent, gluteal origin subequal to iliacus origin	Present, gluteal origin enlarged, iliacus origin reduced										Palatine reaches infraorbital canal	Absent	Present		Teres tubercle	Small and indistinct	Prominent and crest-like		Length of mastoid process of petrosal	Ventral portion short
Mandibular foramen	Recessed dorsally from ventral margin	Near or above alveolar plane						Ventral border of masseteric fossa	Present as well defined crest less than half the height of the body	Absent		Hypotympanic sinus	Present	Absent														Astragalar medial trochlear ridge	Present	Absent										Posteroventral keel on axis	Absent	Present		Brachioradalis crest on distal radius	Absent	Strong
Caudal tympanic process of petrosal notch	Present	Absent						Condylar process	Peduncle posteriorly directed	Absent		Depth of trochlear groove	Absent or shallow	Moderately deep U-shaped														Posteromedial projection of astragalar body	Absent	Present
Inferior petrosal sinus	Between petrosal, basisphenoid, and basioccipital	Endocranial						Nasofrontal suture position	Posterior to or even with anterior orbital rim	Anterior to orbital rim																		Calcaneal sustentacular facet mesiolateral orientation	Dorsal	Medial
Trochleation of central tibial facet of astragalus	Shallow, poorly grooved	Moderately to deeply grooved						Postglenoid foramen composition	Within squamosal	Behind squamosal
Mediolateral concavity of cuboid facet	Concave	Flat
Dorsal astragalar foramen	Present	Absent
[truncated: 13 more columns]
